# Supplementary material for: 2-(4-Bromo­phen­yl)-N-(3-chloro-4-fluoro­phen­yl)acetamide
Source: Acta Crystallogr Sect E Struct Rep Online. 2012 Jul 25;68(Pt 8):o2558. doi: 10.1107/S1600536812032977 (PMC3415000; doi:10.1107/S1600536812032977)
Supplement: Supplementary file 1 [file e-68-o2558-sup1.cif]

##############################################################################
#                                                                            #
# This CIF contains the data in a paper accepted for publication in          #
# Acta Crystallographica Section E. It conforms to the requirements of       #
# Notes for Authors for Acta Crystallographica Section E, and has been       #
# peer reviewed under the auspices of the IUCr Commission on Journals.       #
#                                                                            #
# Full details of the Crystallographic Information File format               #
# are given in the paper "The Crystallographic Information File (CIF):       #
# a New Standard Archive File for Crystallography" by S. R. Hall, F. H.      #
# Allen and I. D. Brown [Acta Cryst. (1991), A47, 655-685].                  #
#                                                                            #
# The current version of the core CIF dictionary is obtainable from          #
# ftp://ftp.iucr.org/pub/cif_core.dic.                                       #
#                                                                            #
# Software is freely available for graphical display of the structure(s)     #
# in this CIF. For information consult the CIF software page                 #
# http://www.iucr.org/resources/cif/software.                                #
#                                                                            #
# This file may be used for bona fide research purposes within the           #
# scientific community so long as proper attribution is given to the journal # 
# article from which it was obtained.                                        #
#                                                                            #
##############################################################################
data_global
_audit_creation_method     'form.cif (version 2.0)'
_journal_data_validation_number     ?
_journal_date_recd_electronic     2012-07-10
_journal_date_accepted     2012-07-20
_journal_name_full     'Acta Crystallographica, Section E'
_journal_year     2012
_journal_volume     68
_journal_issue      8
_journal_page_first     o2558
_journal_page_last     o2558
_journal_paper_category     QO
_journal_paper_doi     10.1107/S1600536812032977
_journal_coeditor_code     RZ2791
_publ_contact_author_name     'Prof. Fun, Hoong-Kun'
_publ_contact_author_address
;
      X-ray Crystallography Unit
      School of Physics
      Universiti Sains Malaysia
      11800 USM, Penang
      MALAYSIA
;
_publ_contact_author_email     'hkfun@usm.my'
_publ_contact_author_fax     '604 6579150'
_publ_contact_author_phone     '604 6533652'
_publ_section_title
;
2-(4-Bromophenyl)-<i>N</i>-(3-chloro-4-fluorophenyl)acetamide
;
loop_
    _publ_author_name
    _publ_author_footnote
    _publ_author_address
    'Hoong-Kun Fun'
;
      Thomson Reuters ResearcherID: A-3561-2009.
;
;     X-ray Crystallography Unit
      School of Physics
      Universiti Sains Malaysia
      11800 USM, Penang
      Malaysia
;
    'Ching Kheng Quah'
;
      Thomson Reuters ResearcherID: A-5525-2009.
;
;
      X-ray Crystallography Unit
      School of Physics
      Universiti Sains Malaysia
      11800 USM, Penang
      Malaysia
;
    'Prakash S. Nayak' ?
;
      Department of Studies in Chemistry
      Mangalore University
      Mangalagangotri 574 199
      India
;
    'B. Narayana' ?
;
      Department of Studies in Chemistry
      Mangalore University
      Mangalagangotri 574 199
      India
;
    'B. K. Sarojini' ?
;
      Department of Chemistry
      P. A. College of Engineering
      Nadupadavu, Mangalore 574 153
      India
;
data_I
_audit_creation_method     SHELXL-97
_chemical_name_systematic
;
2-(4-Bromophenyl)-<i>N</i>-(3-chloro-4-fluorophenyl)acetamide
;
_chemical_name_common     ?
_chemical_formula_moiety     'C14 H10 Br Cl F N O'
_chemical_formula_sum     'C14 H10 Br Cl F N O'
_chemical_formula_iupac     'C14 H10 Br Cl F N O'
_chemical_formula_weight     342.59
_chemical_melting_point     ?
_symmetry_cell_setting     orthorhombic
_symmetry_space_group_name_H-M     'P 21 21 21'
_symmetry_space_group_name_Hall     'P 2ac 2ab'
loop_
    _symmetry_equiv_pos_as_xyz
    'x, y, z'
    '-x+1/2, -y, z+1/2'
    '-x, y+1/2, -z+1/2'
    'x+1/2, -y+1/2, -z'
_cell_length_a     4.9120(5)
_cell_length_b     6.3131(6)
_cell_length_c     42.517(4)
_cell_angle_alpha     90.00
_cell_angle_beta     90.00
_cell_angle_gamma     90.00
_cell_volume     1318.4(2)
_cell_formula_units_Z     4
_cell_measurement_reflns_used     4232
_cell_measurement_theta_min     3.53
_cell_measurement_theta_max     31.75
_cell_measurement_temperature     100
_exptl_crystal_description     'plate'
_exptl_crystal_colour     'colourless'
_exptl_crystal_size_max     0.296
_exptl_crystal_size_mid     0.174
_exptl_crystal_size_min     0.068
_exptl_crystal_density_diffrn     1.726
_exptl_crystal_density_meas     ?
_exptl_crystal_density_method     'not measured'
_exptl_crystal_F_000     680
_exptl_absorpt_coefficient_mu     3.322
_exptl_absorpt_correction_type     multi-scan
_exptl_absorpt_process_details     '(<i>SADABS</i>; Bruker, 2009)'
_exptl_absorpt_correction_T_min     0.4397
_exptl_absorpt_correction_T_max     0.8056
_exptl_special_details
;
The crystal was placed in the cold stream of an Oxford Cryosystems
Cobra open-flow nitrogen cryostat (Cosier & Glazer, 1986) operating
at 100.0 (1) K.
;
_diffrn_ambient_temperature     100
_diffrn_radiation_type     MoK\a
_diffrn_radiation_wavelength     0.71073
_diffrn_radiation_source     'fine-focus sealed tube'
_diffrn_radiation_monochromator     graphite
_diffrn_measurement_device_type
;
Bruker SMART APEXII DUO CCD area-detector
;
_diffrn_measurement_method     '\f and \w scans'
_diffrn_detector_area_resol_mean     ?
_diffrn_reflns_number     10866
_diffrn_reflns_av_R_equivalents     0.0319
_diffrn_reflns_av_sigmaI/netI     0.0648
_diffrn_reflns_theta_min     3.26
_diffrn_reflns_theta_max     32.50
_diffrn_reflns_theta_full     32.50
_diffrn_measured_fraction_theta_max     0.990
_diffrn_measured_fraction_theta_full     0.990
_diffrn_reflns_limit_h_min     -7
_diffrn_reflns_limit_h_max     7
_diffrn_reflns_limit_k_min     -9
_diffrn_reflns_limit_k_max     9
_diffrn_reflns_limit_l_min     -46
_diffrn_reflns_limit_l_max     63
_diffrn_standards_number     0
_diffrn_standards_interval_count     .
_diffrn_standards_interval_time     .
_diffrn_standards_decay_%     ?
_refine_special_details
;
 Refinement of F^2^ against ALL reflections.  The weighted R-factor wR and
 goodness of fit S are based on F^2^, conventional R-factors R are based
 on F, with F set to zero for negative F^2^. The threshold expression of
 F^2^ > 2sigma(F^2^) is used only for calculating R-factors(gt) etc. and is
 not relevant to the choice of reflections for refinement.  R-factors based
 on F^2^ are statistically about twice as large as those based on F, and R-
 factors based on ALL data will be even larger.
;
_reflns_number_total     4737
_reflns_number_gt     4358
_reflns_threshold_expression     I>2\s(I)
_refine_ls_structure_factor_coef     Fsqd
_refine_ls_matrix_type     full
_refine_ls_R_factor_all     0.0599
_refine_ls_R_factor_gt     0.0544
_refine_ls_wR_factor_gt     0.1184
_refine_ls_wR_factor_ref     0.1201
_refine_ls_goodness_of_fit_ref     1.149
_refine_ls_restrained_S_all     1.149
_refine_ls_number_reflns     4737
_refine_ls_number_parameters     173
_refine_ls_number_restraints     0
_refine_ls_hydrogen_treatment     constr
_refine_ls_weighting_scheme     calc
_refine_ls_weighting_details
         'calc w=1/[\s^2^(Fo^2^)+(0.0038P)^2^+3.9457P] where P=(Fo^2^+2Fc^2^)/3'
_atom_sites_solution_hydrogens     geom
_atom_sites_solution_primary     direct
_atom_sites_solution_secondary     difmap
_refine_ls_shift/su_max     0.001
_refine_ls_shift/su_mean     0.001
_refine_diff_density_max     0.856
_refine_diff_density_min     -1.819
_refine_ls_extinction_method     none
_refine_ls_extinction_coef     ?
_refine_ls_abs_structure_details     'Flack (1983), 1929 Friedel pairs'
_refine_ls_abs_structure_Flack     0.065(14)
loop_
    _atom_type_symbol
    _atom_type_description
    _atom_type_scat_dispersion_real
    _atom_type_scat_dispersion_imag
    _atom_type_scat_source
    'C' 'C' 0.0033 0.0016
                         'International Tables Vol C Tables 4.2.6.8 and 6.1.1.4'
    'H' 'H' 0.0000 0.0000
                         'International Tables Vol C Tables 4.2.6.8 and 6.1.1.4'
    'N' 'N' 0.0061 0.0033
                         'International Tables Vol C Tables 4.2.6.8 and 6.1.1.4'
    'O' 'O' 0.0106 0.0060
                         'International Tables Vol C Tables 4.2.6.8 and 6.1.1.4'
    'F' 'F' 0.0171 0.0103
                         'International Tables Vol C Tables 4.2.6.8 and 6.1.1.4'
    'Cl' 'Cl' 0.1484 0.1585
                         'International Tables Vol C Tables 4.2.6.8 and 6.1.1.4'
    'Br' 'Br' -0.2901 2.4595
                         'International Tables Vol C Tables 4.2.6.8 and 6.1.1.4'
_computing_data_collection     'APEX2 (Bruker, 2009)'
_computing_cell_refinement     'SAINT (Bruker, 2009)'
_computing_data_reduction     'SAINT (Bruker, 2009)'
_computing_structure_solution     'SHELXTL (Sheldrick, 2008)'
_computing_structure_refinement     'SHELXTL (Sheldrick, 2008)'
_computing_molecular_graphics     'SHELXTL (Sheldrick, 2008)'
_computing_publication_material
                             'SHELXTL (Sheldrick, 2008) and PLATON (Spek, 2009)'
loop_
    _atom_site_type_symbol
    _atom_site_label
    _atom_site_fract_x
    _atom_site_fract_y
    _atom_site_fract_z
    _atom_site_U_iso_or_equiv
    _atom_site_adp_type
    _atom_site_calc_flag
    _atom_site_refinement_flags
    _atom_site_occupancy
    _atom_site_symmetry_multiplicity
    _atom_site_disorder_assembly
    _atom_site_disorder_group
    Br Br1 0.05032(9) 1.14272(6) 0.026647(9) 0.01959(9) Uani d . 1 1 . .
    Cl Cl1 1.2503(4) -0.31406(18) 0.19870(3) 0.0379(3) Uani d . 1 1 . .
    F F1 0.8185(7) -0.1764(6) 0.24039(7) 0.0389(8) Uani d . 1 1 . .
    O O1 0.5500(7) 0.4407(5) 0.12674(7) 0.0216(5) Uani d . 1 1 . .
    N N1 0.9909(6) 0.3622(6) 0.13959(7) 0.0183(6) Uani d . 1 1 . .
    H H1N1 1.1678 0.3812 0.1374 0.022 Uiso d R 1 1 . .
    C C1 0.6150(9) 0.9292(7) 0.09204(10) 0.0206(8) Uani d . 1 1 . .
    H H1A 0.6939 0.9808 0.1110 0.025 Uiso calc R 1 1 . .
    C C2 0.4185(9) 1.0515(6) 0.07644(9) 0.0195(8) Uani d . 1 1 . .
    H H2A 0.3622 1.1843 0.0847 0.023 Uiso calc R 1 1 . .
    C C3 0.3096(8) 0.9750(6) 0.04902(9) 0.0158(7) Uani d . 1 1 . .
    C C4 0.3851(9) 0.7798(6) 0.03669(10) 0.0185(7) Uani d . 1 1 . .
    H H4A 0.3046 0.7284 0.0179 0.022 Uiso calc R 1 1 . .
    C C5 0.5801(9) 0.6617(6) 0.05240(9) 0.0189(7) Uani d . 1 1 . .
    H H5A 0.6354 0.5291 0.0440 0.023 Uiso calc R 1 1 . .
    C C6 0.6964(9) 0.7335(6) 0.08025(10) 0.0182(7) Uani d . 1 1 . .
    C C7 0.9099(8) 0.6042(6) 0.09676(10) 0.0204(8) Uani d . 1 1 . .
    H H7A 1.0466 0.7010 0.1061 0.025 Uiso calc R 1 1 . .
    H H7B 1.0043 0.5142 0.0811 0.025 Uiso calc R 1 1 . .
    C C8 0.7943(8) 0.4641(6) 0.12252(9) 0.0157(7) Uani d . 1 1 . .
    C C9 0.9335(9) 0.2242(6) 0.16520(9) 0.0179(7) Uani d . 1 1 . .
    C C10 0.7350(10) 0.2685(8) 0.18765(11) 0.0268(9) Uani d . 1 1 . .
    H H10A 0.6262 0.3923 0.1858 0.032 Uiso calc R 1 1 . .
    C C11 0.6968(10) 0.1312(10) 0.21275(11) 0.0320(10) Uani d . 1 1 . .
    H H11A 0.5588 0.1590 0.2279 0.038 Uiso calc R 1 1 . .
    C C12 0.8580(11) -0.0440(8) 0.21570(11) 0.0275(9) Uani d . 1 1 . .
    C C13 1.0540(12) -0.0902(6) 0.19399(9) 0.0228(8) Uani d . 1 1 . .
    C C14 1.0956(9) 0.0427(7) 0.16824(9) 0.0211(8) Uani d . 1 1 . .
    H H14A 1.2313 0.0108 0.1530 0.025 Uiso calc R 1 1 . .
loop_
    _atom_site_aniso_label
    _atom_site_aniso_U_11
    _atom_site_aniso_U_22
    _atom_site_aniso_U_33
    _atom_site_aniso_U_12
    _atom_site_aniso_U_13
    _atom_site_aniso_U_23
    Br1 0.01688(15) 0.01907(14) 0.02281(16) 0.00264(16) 0.00107(16) 0.00387(15)
    Cl1 0.0564(9) 0.0216(5) 0.0357(6) 0.0089(5) -0.0016(6) -0.0003(4)
    F1 0.0354(18) 0.0496(19) 0.0316(14) -0.0056(16) 0.0028(13) 0.0207(14)
    O1 0.0082(11) 0.0314(13) 0.0253(13) -0.0002(14) 0.0008(13) 0.0045(11)
    N1 0.0022(14) 0.0290(14) 0.0236(14) -0.0016(13) 0.0004(10) 0.0048(14)
    C1 0.020(2) 0.0221(16) 0.0193(17) -0.0013(15) 0.0019(15) -0.0015(14)
    C2 0.017(2) 0.0183(15) 0.0229(17) 0.0020(16) 0.0024(16) -0.0017(13)
    C3 0.0116(17) 0.0151(14) 0.0206(17) -0.0001(13) 0.0018(14) 0.0030(12)
    C4 0.0139(18) 0.0213(16) 0.0202(16) 0.0035(14) -0.0002(14) -0.0024(13)
    C5 0.0202(19) 0.0135(14) 0.0231(16) 0.0030(16) -0.0007(15) -0.0006(13)
    C6 0.0142(18) 0.0204(16) 0.0200(18) 0.0003(15) 0.0013(15) 0.0015(14)
    C7 0.0114(19) 0.0263(19) 0.0235(17) 0.0004(14) 0.0028(14) 0.0065(14)
    C8 0.0067(15) 0.0216(16) 0.0187(17) -0.0004(14) -0.0027(13) -0.0020(13)
    C9 0.0082(15) 0.0261(16) 0.0194(16) -0.0035(16) -0.0021(16) 0.0007(13)
    C10 0.018(2) 0.038(2) 0.025(2) 0.0064(19) 0.0039(17) 0.0044(17)
    C11 0.019(2) 0.051(3) 0.026(2) 0.009(2) 0.0075(17) 0.011(2)
    C12 0.027(2) 0.033(2) 0.023(2) -0.007(2) -0.0017(18) 0.0093(17)
    C13 0.027(2) 0.0179(15) 0.0234(17) -0.0008(18) -0.0069(19) -0.0003(12)
    C14 0.018(2) 0.0259(18) 0.0190(17) 0.0000(16) 0.0040(15) -0.0017(14)
_geom_special_details
;
 All esds (except the esd in the dihedral angle between two l.s. planes)
 are estimated using the full covariance matrix.  The cell esds are taken
 into account individually in the estimation of esds in distances, angles
 and torsion angles; correlations between esds in cell parameters are only
 used when they are defined by crystal symmetry.  An approximate (isotropic)
 treatment of cell esds is used for estimating esds involving l.s. planes.
;
loop_
    _geom_bond_atom_site_label_1
    _geom_bond_atom_site_label_2
    _geom_bond_site_symmetry_2
    _geom_bond_distance
    _geom_bond_publ_flag
    Br1 C3 . 1.910(4) ?
    Cl1 C13 . 1.723(4) ?
    F1 C12 . 1.356(5) ?
    O1 C8 . 1.222(5) ?
    N1 C8 . 1.369(5) ?
    N1 C9 . 1.423(5) ?
    N1 H1N1 . 0.8825 ?
    C1 C6 . 1.392(6) ?
    C1 C2 . 1.403(6) ?
    C1 H1A . 0.9500 ?
    C2 C3 . 1.371(6) ?
    C2 H2A . 0.9500 ?
    C3 C4 . 1.390(5) ?
    C4 C5 . 1.385(6) ?
    C4 H4A . 0.9500 ?
    C5 C6 . 1.391(6) ?
    C5 H5A . 0.9500 ?
    C6 C7 . 1.503(6) ?
    C7 C8 . 1.518(6) ?
    C7 H7A . 0.9900 ?
    C7 H7B . 0.9900 ?
    C9 C10 . 1.393(6) ?
    C9 C14 . 1.401(6) ?
    C10 C11 . 1.388(7) ?
    C10 H10A . 0.9500 ?
    C11 C12 . 1.366(7) ?
    C11 H11A . 0.9500 ?
    C12 C13 . 1.365(7) ?
    C13 C14 . 1.395(6) ?
    C14 H14A . 0.9500 ?
loop_
    _geom_angle_atom_site_label_1
    _geom_angle_atom_site_label_2
    _geom_angle_atom_site_label_3
    _geom_angle_site_symmetry_1
    _geom_angle_site_symmetry_3
    _geom_angle
    _geom_angle_publ_flag
    C8 N1 C9 . . 123.6(3) ?
    C8 N1 H1N1 . . 125.0 ?
    C9 N1 H1N1 . . 111.2 ?
    C6 C1 C2 . . 121.1(4) ?
    C6 C1 H1A . . 119.5 ?
    C2 C1 H1A . . 119.5 ?
    C3 C2 C1 . . 118.5(4) ?
    C3 C2 H2A . . 120.8 ?
    C1 C2 H2A . . 120.8 ?
    C2 C3 C4 . . 122.0(4) ?
    C2 C3 Br1 . . 119.2(3) ?
    C4 C3 Br1 . . 118.8(3) ?
    C5 C4 C3 . . 118.7(4) ?
    C5 C4 H4A . . 120.7 ?
    C3 C4 H4A . . 120.7 ?
    C4 C5 C6 . . 121.3(4) ?
    C4 C5 H5A . . 119.4 ?
    C6 C5 H5A . . 119.4 ?
    C5 C6 C1 . . 118.6(4) ?
    C5 C6 C7 . . 120.5(4) ?
    C1 C6 C7 . . 120.9(4) ?
    C6 C7 C8 . . 113.1(3) ?
    C6 C7 H7A . . 109.0 ?
    C8 C7 H7A . . 109.0 ?
    C6 C7 H7B . . 109.0 ?
    C8 C7 H7B . . 109.0 ?
    H7A C7 H7B . . 107.8 ?
    O1 C8 N1 . . 123.9(4) ?
    O1 C8 C7 . . 122.9(4) ?
    N1 C8 C7 . . 113.1(3) ?
    C10 C9 C14 . . 119.9(4) ?
    C10 C9 N1 . . 122.7(4) ?
    C14 C9 N1 . . 117.3(4) ?
    C11 C10 C9 . . 119.8(4) ?
    C11 C10 H10A . . 120.1 ?
    C9 C10 H10A . . 120.1 ?
    C12 C11 C10 . . 119.9(4) ?
    C12 C11 H11A . . 120.1 ?
    C10 C11 H11A . . 120.1 ?
    F1 C12 C13 . . 119.5(4) ?
    F1 C12 C11 . . 119.2(5) ?
    C13 C12 C11 . . 121.3(4) ?
    C12 C13 C14 . . 120.4(4) ?
    C12 C13 Cl1 . . 119.4(3) ?
    C14 C13 Cl1 . . 120.2(4) ?
    C13 C14 C9 . . 118.7(4) ?
    C13 C14 H14A . . 120.6 ?
    C9 C14 H14A . . 120.6 ?
loop_
    _geom_torsion_atom_site_label_1
    _geom_torsion_atom_site_label_2
    _geom_torsion_atom_site_label_3
    _geom_torsion_atom_site_label_4
    _geom_torsion_site_symmetry_1
    _geom_torsion_site_symmetry_2
    _geom_torsion_site_symmetry_3
    _geom_torsion_site_symmetry_4
    _geom_torsion
    _geom_torsion_publ_flag
    C6 C1 C2 C3 . . . . -0.7(6) ?
    C1 C2 C3 C4 . . . . 1.1(6) ?
    C1 C2 C3 Br1 . . . . -178.0(3) ?
    C2 C3 C4 C5 . . . . -1.2(6) ?
    Br1 C3 C4 C5 . . . . 177.8(3) ?
    C3 C4 C5 C6 . . . . 1.1(6) ?
    C4 C5 C6 C1 . . . . -0.7(6) ?
    C4 C5 C6 C7 . . . . -179.3(4) ?
    C2 C1 C6 C5 . . . . 0.5(6) ?
    C2 C1 C6 C7 . . . . 179.1(4) ?
    C5 C6 C7 C8 . . . . -95.2(5) ?
    C1 C6 C7 C8 . . . . 86.3(5) ?
    C9 N1 C8 O1 . . . . -2.9(6) ?
    C9 N1 C8 C7 . . . . 179.2(4) ?
    C6 C7 C8 O1 . . . . 8.2(6) ?
    C6 C7 C8 N1 . . . . -174.0(3) ?
    C8 N1 C9 C10 . . . . -41.6(6) ?
    C8 N1 C9 C14 . . . . 141.6(4) ?
    C14 C9 C10 C11 . . . . -0.7(7) ?
    N1 C9 C10 C11 . . . . -177.4(4) ?
    C9 C10 C11 C12 . . . . 1.5(8) ?
    C10 C11 C12 F1 . . . . 179.8(5) ?
    C10 C11 C12 C13 . . . . -1.4(8) ?
    F1 C12 C13 C14 . . . . 179.3(4) ?
    C11 C12 C13 C14 . . . . 0.5(8) ?
    F1 C12 C13 Cl1 . . . . -0.8(6) ?
    C11 C12 C13 Cl1 . . . . -179.6(4) ?
    C12 C13 C14 C9 . . . . 0.2(7) ?
    Cl1 C13 C14 C9 . . . . -179.6(3) ?
    C10 C9 C14 C13 . . . . -0.1(6) ?
    N1 C9 C14 C13 . . . . 176.7(4) ?
loop_
    _geom_hbond_atom_site_label_D
    _geom_hbond_atom_site_label_H
    _geom_hbond_atom_site_label_A
    _geom_hbond_site_symmetry_A
    _geom_hbond_distance_DH
    _geom_hbond_distance_HA
    _geom_hbond_distance_DA
    _geom_hbond_angle_DHA
    _geom_hbond_publ_flag
    N1 H1N1 O1 1_655 0.8800 1.9700 2.844(5) 172.00 yes
    C2 H2A O1 1_565 0.9500 2.5800 3.321(5) 135.00 yes
    C10 H10A Cl1 1_465 0.9500 2.6700 3.583(5) 160.00 yes
    C11 H11A F1 3_655 0.9500 2.5200 3.443(6) 165.00 yes
_iucr_refine_instructions_details
;
TITL mo_bks133b_0m in P2(1)2(1)2(1) (100K)
CELL 0.71073   4.9120   6.3131  42.5169  90.000  90.000  90.000
ZERR    4.00   0.0005   0.0006   0.0040   0.000   0.000   0.000
LATT -1
SYMM 0.5-X, -Y, 0.5+Z
SYMM -X, 0.5+Y, 0.5-Z
SYMM 0.5+X, 0.5-Y, -Z
SFAC C H N O F CL BR
UNIT 56 40 4 4 4 4 4
TEMP -173.000
SIZE 0.068 0.174 0.296
L.S. 10
BOND $H
FMAP 2 1 60
ACTA
CONF
PLAN 20
OMIT -4 65
OMIT 2 0 1
OMIT 2 0 15
OMIT 1 1 0
OMIT 1 0 9
TWIN
WGHT      0.0038      3.9457
BASF   0.06478
FVAR       0.59916
BR1   7    0.050324    1.142723    0.026647    11.00000    0.01688    0.01907 =
         0.02281    0.00387    0.00107    0.00264
CL1   6    1.250336   -0.314056    0.198701    11.00000    0.05639    0.02162 =
         0.03567   -0.00025   -0.00164    0.00895
F1    5    0.818521   -0.176388    0.240394    11.00000    0.03543    0.04962 =
         0.03163    0.02065    0.00283   -0.00555
O1    4    0.550044    0.440665    0.126737    11.00000    0.00817    0.03144 =
         0.02532    0.00449    0.00082   -0.00020
N1    3    0.990872    0.362166    0.139588    11.00000    0.00220    0.02901 =
         0.02356    0.00481    0.00042   -0.00156
AFIX   3
H1N1  2    1.167804    0.381192    0.137353    11.00000   -1.20000
AFIX   0
C1    1    0.615026    0.929219    0.092042    11.00000    0.02030    0.02206 =
         0.01932   -0.00150    0.00186   -0.00127
AFIX  43
H1A   2    0.693856    0.980787    0.110954    11.00000   -1.20000
AFIX   0
C2    1    0.418505    1.051543    0.076443    11.00000    0.01734    0.01833 =
         0.02293   -0.00171    0.00239    0.00205
AFIX  43
H2A   2    0.362179    1.184336    0.084697    11.00000   -1.20000
AFIX   0
C3    1    0.309632    0.975039    0.049018    11.00000    0.01163    0.01514 =
         0.02059    0.00295    0.00185   -0.00005
C4    1    0.385114    0.779803    0.036691    11.00000    0.01387    0.02132 =
         0.02023   -0.00243   -0.00016    0.00346
AFIX  43
H4A   2    0.304624    0.728355    0.017865    11.00000   -1.20000
AFIX   0
C5    1    0.580072    0.661692    0.052403    11.00000    0.02020    0.01352 =
         0.02313   -0.00065   -0.00073    0.00304
AFIX  43
H5A   2    0.635373    0.529093    0.043990    11.00000   -1.20000
AFIX   0
C6    1    0.696378    0.733487    0.080252    11.00000    0.01425    0.02041 =
         0.02002    0.00146    0.00125    0.00030
C7    1    0.909913    0.604223    0.096763    11.00000    0.01144    0.02635 =
         0.02350    0.00650    0.00276    0.00038
AFIX  23
H7A   2    1.046565    0.700960    0.106070    11.00000   -1.20000
H7B   2    1.004301    0.514181    0.081126    11.00000   -1.20000
AFIX   0
C8    1    0.794294    0.464056    0.122518    11.00000    0.00675    0.02158 =
         0.01874   -0.00198   -0.00273   -0.00036
C9    1    0.933473    0.224158    0.165196    11.00000    0.00815    0.02613 =
         0.01940    0.00065   -0.00210   -0.00349
C10   1    0.735013    0.268485    0.187648    11.00000    0.01777    0.03807 =
         0.02453    0.00435    0.00391    0.00636
AFIX  43
H10A  2    0.626208    0.392259    0.185784    11.00000   -1.20000
AFIX   0
C11   1    0.696796    0.131174    0.212752    11.00000    0.01920    0.05104 =
         0.02562    0.01066    0.00747    0.00869
AFIX  43
H11A  2    0.558825    0.158966    0.227856    11.00000   -1.20000
AFIX   0
C12   1    0.857973   -0.044014    0.215697    11.00000    0.02709    0.03267 =
         0.02271    0.00934   -0.00167   -0.00727
C13   1    1.053959   -0.090183    0.193993    11.00000    0.02699    0.01792 =
         0.02341   -0.00029   -0.00692   -0.00081
C14   1    1.095591    0.042710    0.168236    11.00000    0.01834    0.02591 =
         0.01903   -0.00166    0.00401    0.00001
AFIX  43
H14A  2    1.231314    0.010807    0.153039    11.00000   -1.20000
HKLF 4
REM  mo_bks133b_0m in P2(1)2(1)2(1) (100K)
REM R1 =  0.0544 for   4358 Fo > 4sig(Fo)  and  0.0599 for all   4737 data
REM    173 parameters refined using      0 restraints
END
WGHT      0.0038      3.9457
REM Highest difference peak  0.856,  deepest hole -1.819,  1-sigma level  0.135
Q1    1  -0.2643  1.1493  0.0194  11.00000  0.05    0.86
Q2    1   0.0821  1.1507  0.0408  11.00000  0.05    0.63
Q3    1   0.0454  1.1435 -0.0002  11.00000  0.05    0.62
Q4    1   1.2733 -0.3322  0.1778  11.00000  0.05    0.53
Q5    1   0.9945 -0.1683  0.2459  11.00000  0.05    0.50
Q6    1   1.0422 -0.1527  0.2571  11.00000  0.05    0.50
Q7    1   0.6846  0.3603  0.0755  11.00000  0.05    0.50
Q8    1  -0.0448  1.1416  0.0382  11.00000  0.05    0.49
Q9    1   0.2493  1.1478  0.0204  11.00000  0.05    0.47
Q10   1   0.4528  1.4044  0.0810  11.00000  0.05    0.44
Q11   1   1.0443 -0.3164  0.2002  11.00000  0.05    0.44
Q12   1   1.4527 -0.2741  0.1849  11.00000  0.05    0.42
Q13   1   1.4815 -0.3108  0.1959  11.00000  0.05    0.41
Q14   1   1.2173  0.4449  0.1190  11.00000  0.05    0.41
Q15   1   0.5449  0.9510  0.0794  11.00000  0.05    0.41
Q16   1   0.3354  1.0487  0.0997  11.00000  0.05    0.40
Q17   1   0.5185  0.0852  0.1997  11.00000  0.05    0.39
Q18   1   0.2717  1.2359 -0.0028  11.00000  0.05    0.38
Q19   1   0.9770  0.3331  0.1594  11.00000  0.05    0.38
Q20   1   0.7558  0.5432  0.0169  11.00000  0.05    0.38
;
