# Supplementary material for: 2-(4-Bromo­phen­yl)-N-(3-chloro-4-fluoro­phen­yl)acetamide
Source: Acta Crystallogr Sect E Struct Rep Online. 2012 Jul 25;68(Pt 8):o2558. doi: 10.1107/S1600536812032977 (PMC3415000; doi:10.1107/S1600536812032977)
Supplement: Supplementary file 2 [file e-68-o2558-Isup2.hkl]

# 
# h,k,l, Fc-squared, Fo-squared, sigma(Fo-squared) and status flag 
# 
data_I
_shelx_title ' mo_bks133b_0m in P2(1)2(1)2(1) (100K)' 
_shelx_refln_list_code          4 
_shelx_F_calc_maximum      164.94 
_exptl_crystal_F_000       680.00 
_reflns_d_resolution_high  0.6615 
 
loop_ 
 _symmetry_equiv_pos_as_xyz 
 'x, y, z' 
 '-x+1/2, -y, z+1/2' 
 '-x, y+1/2, -z+1/2' 
 'x+1/2, -y+1/2, -z' 
 
_cell_length_a     4.9120 
_cell_length_b     6.3131 
_cell_length_c    42.5169 
_cell_angle_alpha  90.000 
_cell_angle_beta   90.000 
_cell_angle_gamma  90.000 
 
_shelx_F_squared_multiplier     1.000 
 
loop_ 
 _refln_index_h 
 _refln_index_k 
 _refln_index_l 
 _refln_F_squared_calc 
 _refln_F_squared_meas 
 _refln_F_squared_sigma 
 _refln_observed_status 
   4   0   0      766.86     1085.48     78.45 o 
   6   0   0      748.93      869.69     51.87 o 
   2   1   0     3706.91     4148.72    154.10 o 
   3   1   0     6340.17     6669.04    303.27 o 
   4   1   0      951.80     1043.08     43.93 o 
   5   1   0     2523.89     2374.82     93.47 o 
   6   1   0      457.55      510.94     54.84 o 
   7   1   0      342.20      325.03     35.23 o 
   0   2   0     1429.76     1483.43     66.18 o 
   1   2   0     6334.73     6507.65    233.92 o 
   2   2   0      614.58      639.63     45.75 o 
   3   2   0     2401.45     2425.65     92.53 o 
   4   2   0      400.59      430.12     23.01 o 
   5   2   0      408.53      689.39     61.11 o 
   6   2   0       59.74      110.47     33.83 o 
   7   2   0      313.24      308.40     51.09 o 
   1   3   0     1271.94     1522.02     48.57 o 
   2   3   0      684.76      699.73     36.87 o 
   3   3   0     6406.50     5566.30    359.78 o 
   4   3   0      649.12      512.45     48.69 o 
   5   3   0      900.24      889.35     73.92 o 
   6   3   0      369.49      309.33     46.94 o 
   7   3   0      123.06      200.77     45.97 o 
   0   4   0     3740.85     3772.33    134.36 o 
   1   4   0      237.28      270.38     11.56 o 
   2   4   0     5224.41     5036.54    183.35 o 
   3   4   0      313.11      373.81     40.60 o 
   4   4   0      332.35      503.54     50.88 o 
   5   4   0       22.48       74.37     29.73 o 
   6   4   0       22.48      114.35     36.23 o 
   1   5   0      295.23      283.71     12.82 o 
   2   5   0      972.31     1138.84     56.29 o 
   3   5   0       30.37       33.25     23.49 o 
   4   5   0     1057.03      990.19     80.25 o 
   5   5   0      453.37      386.78     53.20 o 
   6   5   0      688.90      628.28     65.66 o 
   0   6   0     1425.05     1430.09     54.84 o 
   1   6   0      752.65      709.28     29.04 o 
   2   6   0       23.34       47.63     12.09 o 
   3   6   0      112.90      186.21     31.04 o 
   4   6   0      247.98      349.90     48.62 o 
   5   6   0       11.55       59.13     35.31 o 
   1   7   0      179.37      258.58     18.27 o 
   2   7   0       10.88        4.94     13.27 o 
   3   7   0      671.47      729.73     44.65 o 
   4   7   0        2.34        2.07     20.80 o 
   5   7   0      475.43      497.79     64.50 o 
   0   8   0       15.67       14.59     15.09 o 
   1   8   0      270.48      292.29     20.43 o 
   2   8   0      455.13      463.99     28.04 o 
   3   8   0       90.99      134.07     19.59 o 
   4   8   0       38.34       28.96     23.60 o 
   1   9   0       22.56       32.72     19.10 o 
   2   9   0      213.53      240.68     26.77 o 
   1   0   1     4195.27     4208.12    190.91 o 
   3   0   1       79.84      112.66     26.23 o 
   4   0   1     4629.60     4443.09    204.90 o 
   5   0   1        0.33       15.72     14.65 o 
   6   0   1     1379.14     1225.96     54.69 o 
  -7   1   1       75.57      113.73     27.20 o 
  -6   1   1       52.89      171.42     34.28 o 
  -5   1   1      320.33      514.22     28.68 o 
  -4   1   1      759.55     1006.18     55.56 o 
  -3   1   1     3042.74     3275.01    202.76 o 
  -2   1   1     6953.71     7089.06    321.98 o 
   0   1   1     2582.65     2944.21    175.10 o 
   1   1   1     4865.22     5036.00    227.83 o 
   2   1   1     6876.16     7138.22    262.84 o 
   3   1   1     2920.66     3171.38    120.66 o 
   4   1   1      734.84      960.20     53.54 o 
   5   1   1      308.11      546.97     44.88 o 
   6   1   1       41.09       84.25     21.48 o 
   7   1   1       74.98       99.54     36.75 o 
  -7   2   1      465.82      512.08     62.10 o 
  -6   2   1      458.39      366.19     49.31 o 
  -5   2   1     2414.44     2170.20    148.77 o 
  -4   2   1       80.53      157.77     19.58 o 
  -3   2   1     2819.42     2948.70    117.19 o 
  -2   2   1      314.48      454.35     34.65 o 
  -1   2   1     1662.56     2106.88    132.30 o 
   0   2   1      146.77      153.50      9.87 o 
   1   2   1     1712.05     2098.85    197.86 o 
   2   2   1      412.85      469.65     25.86 o 
   3   2   1     3088.21     3271.54    117.64 o 
   4   2   1       41.50      108.53     19.33 o 
   5   2   1     2349.18     2113.62    104.25 o 
   6   2   1      488.84      471.22     52.58 o 
   7   2   1      477.88      483.42     61.75 o 
  -7   3   1      571.82      592.66     70.45 o 
  -6   3   1       18.02       75.96     33.22 o 
  -5   3   1       22.61      164.97     32.11 o 
  -4   3   1      375.83      349.49     40.69 o 
  -2   3   1      729.55      765.77     41.39 o 
  -1   3   1     6052.52     6415.98    201.04 o 
   0   3   1     3961.88     4308.03    133.54 o 
   1   3   1     6484.85     6645.29    201.22 o 
   2   3   1      826.72      862.96     42.15 o 
   3   3   1      632.87      298.21     29.16 o 
   4   3   1      377.40      394.07     41.46 o 
   5   3   1       16.52      145.80     31.19 o 
   6   3   1       26.56       98.88     34.43 o 
   7   3   1      701.78      620.59     69.92 o 
  -6   4   1      692.04      590.84     62.69 o 
  -5   4   1      262.13      284.48     41.53 o 
  -4   4   1     1695.15     1666.58    123.60 o 
  -3   4   1      141.95      188.23     28.39 o 
  -2   4   1     2324.91     2582.63     95.15 o 
  -1   4   1      359.05      396.37     17.21 o 
   0   4   1     2214.84     2481.67     63.24 o 
   1   4   1      290.50      311.70     18.00 o 
   2   4   1     2169.01     2547.67     95.26 o 
   3   4   1       53.99       66.48     22.43 o 
   4   4   1     1904.50     1803.43    124.39 o 
   5   4   1      207.26      224.30     39.82 o 
   6   4   1      640.46      594.66     66.03 o 
  -6   5   1       39.10       90.72     37.36 o 
  -5   5   1      149.33      155.00     38.54 o 
  -4   5   1      115.94      269.14     39.58 o 
  -3   5   1      137.36      222.05     33.18 o 
  -2   5   1     1590.79     1636.53     65.72 o 
  -1   5   1       99.92      126.99      9.46 o 
   0   5   1     3206.33     3230.59     82.18 o 
   1   5   1      126.62      153.71     10.92 o 
   2   5   1     1892.81     1938.44     82.56 o 
   3   5   1      128.39      163.51     31.01 o 
   4   5   1      132.52      255.01     39.32 o 
   5   5   1      152.05      231.83     41.21 o 
   6   5   1       19.62       70.22     35.96 o 
  -5   6   1      251.69      178.64     43.19 o 
  -4   6   1      847.72      834.81     73.15 o 
  -3   6   1      539.09      572.25     36.18 o 
  -2   6   1      360.39      437.11     25.20 o 
  -1   6   1       44.15       99.88     10.55 o 
   0   6   1        0.47       28.15      6.86 o 
   1   6   1       63.07      110.52     10.77 o 
   2   6   1      390.59      456.68     24.89 o 
   3   6   1      460.41      452.30     53.40 o 
   4   6   1      921.03      804.35     72.57 o 
   5   6   1      345.16      268.78     45.45 o 
  -5   7   1      132.48      169.46     44.03 o 
  -4   7   1       88.80       96.06     23.26 o 
  -3   7   1      649.01      784.11     53.92 o 
  -2   7   1       41.51       33.28     13.88 o 
  -1   7   1     1554.63     1424.07     51.29 o 
   0   7   1        0.11      -15.81      8.86 o 
   1   7   1     1688.19     1657.16     51.85 o 
   2   7   1       31.91       18.72     13.62 o 
   3   7   1      485.43      564.24     41.68 o 
   4   7   1       93.82       69.52     22.55 o 
   5   7   1      135.54      114.36     41.01 o 
  -4   8   1       88.45       64.10     32.39 o 
  -3   8   1      537.12      512.23     31.05 o 
  -2   8   1       72.25       94.03     17.19 o 
  -1   8   1      181.39      195.85     17.52 o 
   0   8   1       14.53       54.61     11.21 o 
   1   8   1      174.29      193.10     17.56 o 
   2   8   1       92.77       99.40     20.41 o 
   3   8   1      477.89      494.64     30.68 o 
   4   8   1       80.53       89.98     25.50 o 
  -2   9   1      352.74      355.44     30.57 o 
  -1   9   1      103.26       82.16     20.42 o 
   0   9   1      847.55      780.68     45.29 o 
   1   9   1      115.14      114.96     21.34 o 
   2   9   1      380.37      336.16     40.67 o 
   1   0   2      528.35      584.93     27.82 o 
   2   0   2    16130.45    10635.50    678.75 o 
   3   0   2        6.30       26.94     12.07 o 
   4   0   2       30.59      406.46     38.96 o 
   5   0   2       84.31      123.04     18.80 o 
   6   0   2      142.53      339.94     25.11 o 
  -7   1   2      241.59      279.03     44.96 o 
  -6   1   2      392.85      385.70     33.82 o 
  -5   1   2      680.85      745.10     36.74 o 
  -4   1   2     4141.01     3769.93    188.50 o 
  -3   1   2      932.04     1168.55    166.14 o 
   0   1   2      258.85      270.50     12.71 o 
   1   1   2    10057.64    10332.53    465.62 o 
   2   1   2      590.30      896.24     58.76 o 
   3   1   2      968.38     1236.18     47.82 o 
   4   1   2     4592.98     4301.35    154.55 o 
   5   1   2      729.55      820.83     37.44 o 
   6   1   2      431.73      458.88     36.44 o 
   7   1   2      265.47      309.14     47.33 o 
  -7   2   2      143.12      183.31     43.01 o 
  -6   2   2      183.61      179.71     37.06 o 
  -5   2   2       56.03      266.61     50.54 o 
  -4   2   2      186.40      242.69     17.48 o 
  -3   2   2      643.87      930.98     39.74 o 
  -2   2   2     2298.49     2278.48    131.87 o 
  -1   2   2    13110.20    13609.06    488.81 o 
   0   2   2      198.83      206.19      8.87 o 
   1   2   2    13065.19    13663.65    614.52 o 
   2   2   2     2060.00     1870.37     93.76 o 
   3   2   2      703.01     1033.05     92.89 o 
   4   2   2      309.75      354.96     24.31 o 
   5   2   2       72.06      290.94     33.36 o 
   6   2   2      162.00      192.21     38.12 o 
   7   2   2      141.09      172.73     43.44 o 
  -7   3   2      245.86      212.21     46.70 o 
  -6   3   2      482.68      443.12     55.20 o 
  -5   3   2     2107.93     1823.21    124.10 o 
  -4   3   2      210.53      308.84     36.75 o 
  -3   3   2     1509.56     1556.54    108.40 o 
  -2   3   2      702.14      762.24     39.96 o 
  -1   3   2     4887.16     5323.66    170.82 o 
   0   3   2      317.55      397.85     15.16 o 
   1   3   2     5306.94     5771.48    171.23 o 
   2   3   2      839.03      803.22     40.81 o 
   3   3   2     1586.42     1625.89     78.09 o 
   4   3   2      184.47      214.17     33.02 o 
   5   3   2     1955.66     1588.35    122.38 o 
   6   3   2      511.64      467.51     55.78 o 
   7   3   2      159.08      232.55     47.73 o 
  -6   4   2      223.84      205.28     41.26 o 
  -5   4   2      225.99      209.26     38.34 o 
  -4   4   2      710.47      833.26     67.91 o 
  -3   4   2      129.21      190.67     28.97 o 
  -2   4   2     3719.55     3548.48    128.67 o 
  -1   4   2      766.39      833.56     25.59 o 
   0   4   2     2722.92     2746.06     69.71 o 
   1   4   2      810.81      838.12     28.88 o 
   2   4   2     3465.39     3468.59    128.90 o 
   4   4   2      602.26      782.25     67.51 o 
   5   4   2      222.56      213.17     38.92 o 
   6   4   2      204.64      179.92     41.61 o 
  -6   5   2      380.39      362.26     53.29 o 
  -5   5   2       24.25       29.26     30.58 o 
  -4   5   2     1547.57     1490.44    104.18 o 
  -3   5   2      984.61     1029.20     78.43 o 
  -2   5   2     1079.04     1141.46     48.86 o 
  -1   5   2     1262.50     1204.46     34.57 o 
   0   5   2      182.72      354.64     16.46 o 
   1   5   2     1483.16     1437.06     38.95 o 
   2   5   2     1312.20     1449.61     62.44 o 
   3   5   2     1061.54      970.43     77.78 o 
   4   5   2     1402.84     1242.46    101.73 o 
   5   5   2       16.68       51.95     31.23 o 
   6   5   2      386.01      328.09     52.03 o 
  -5   6   2       67.64      109.89     37.74 o 
  -4   6   2      330.03      382.51     51.37 o 
  -3   6   2      679.16      674.31     66.30 o 
  -2   6   2     1424.81     1393.51     54.15 o 
  -1   6   2     1897.46     1917.93     57.85 o 
   0   6   2      379.84      374.56     14.56 o 
   1   6   2     1653.13     1636.61     57.39 o 
   2   6   2     1342.95     1347.91     54.11 o 
   3   6   2      753.51      728.39     62.48 o 
   4   6   2      360.96      497.21     55.13 o 
   5   6   2       62.87       91.08     36.37 o 
  -5   7   2      513.04      508.38     63.11 o 
  -4   7   2      157.54      181.23     26.17 o 
  -3   7   2      687.83      728.81     49.40 o 
  -2   7   2       88.99      105.83     15.49 o 
  -1   7   2      106.90      237.19     23.03 o 
   0   7   2       66.31       69.04     10.45 o 
   1   7   2      122.37      242.52     20.30 o 
   2   7   2       52.37       55.45     14.67 o 
   3   7   2      635.61      622.23     42.03 o 
   4   7   2      139.46      145.67     25.39 o 
   5   7   2      512.66      457.01     61.69 o 
  -4   8   2      148.82      203.39     84.91 o 
  -3   8   2      131.14      163.76     20.68 o 
  -2   8   2      296.00      271.68     21.65 o 
  -1   8   2      344.16      395.48     22.37 o 
   0   8   2      931.35      882.54     37.70 o 
   1   8   2      252.38      300.05     22.98 o 
   2   8   2      188.81      180.94     23.54 o 
   3   8   2      166.09      227.38     21.94 o 
   4   8   2      154.63      199.63     29.40 o 
  -2   9   2      125.76      180.93     24.86 o 
  -1   9   2      192.79      190.52     23.47 o 
   0   9   2        0.13       28.91     19.76 o 
   1   9   2      198.61      196.70     24.09 o 
   2   9   2      123.72      211.85     25.31 o 
   1   0   3      322.61      346.99     18.78 o 
   2   0   3      905.22      948.29     64.12 o 
   3   0   3     2846.22     2968.74    180.46 o 
   4   0   3     2761.01     2602.75    122.63 o 
   5   0   3       63.13       83.27     16.86 o 
   6   0   3      981.22      954.49     45.49 o 
   7   0   3       26.66       98.49     37.74 o 
  -7   1   3       43.37       77.65     28.85 o 
  -6   1   3       46.68      109.38     22.05 o 
  -5   1   3      961.06      919.97     43.45 o 
  -4   1   3      413.70      480.31     46.83 o 
  -3   1   3      921.18      976.90     51.65 o 
  -2   1   3      694.84      878.25     64.03 o 
   0   1   3     1723.97     1773.65     54.00 o 
   1   1   3     3916.69     4123.79    231.59 o 
   2   1   3      880.14      953.03     45.40 o 
   3   1   3      985.74     1090.14     42.35 o 
   4   1   3      311.62      594.95     54.31 o 
   5   1   3     1058.64     1043.94     44.24 o 
   6   1   3       83.43      125.19     23.21 o 
   7   1   3       38.94       49.20     34.29 o 
  -7   2   3      381.35      396.31     56.08 o 
  -6   2   3      289.29      372.30     48.62 o 
  -5   2   3     1286.60     1154.31     61.28 o 
  -4   2   3      801.72      860.87     38.77 o 
  -3   2   3     3639.37     3613.37    137.60 o 
  -2   2   3     2866.33     2839.36    188.50 o 
  -1   2   3      765.67      847.91     38.76 o 
   0   2   3     2733.82     2913.35     90.22 o 
   2   2   3     3016.84     2964.82    134.89 o 
   3   2   3     3869.41     3741.32    168.20 o 
   4   2   3      932.17      937.38     39.15 o 
   5   2   3     1172.56     1139.30     61.65 o 
   6   2   3      296.15      371.10     49.38 o 
   7   2   3      401.31      476.32     60.29 o 
  -7   3   3       79.04       76.40     39.41 o 
  -6   3   3      362.39      382.92     49.67 o 
  -5   3   3       40.26      201.60     34.85 o 
  -4   3   3      571.15      561.20     49.20 o 
  -3   3   3     2421.75     2287.09    167.90 o 
  -2   3   3     1471.89     1357.67     67.01 o 
  -1   3   3     8073.90     8408.33    260.26 o 
   0   3   3      900.50     1023.63     33.42 o 
   1   3   3     7928.45     8522.11    260.51 o 
   2   3   3     1501.39     1452.00     68.22 o 
   3   3   3     2725.50     2732.15    122.38 o 
   4   3   3      477.69      485.59     33.50 o 
   5   3   3       28.27      144.89     31.99 o 
   6   3   3      308.32      326.82     48.80 o 
   7   3   3      143.94      177.40     44.23 o 
  -6   4   3      313.65      285.81     48.43 o 
  -5   4   3      114.01      127.04     32.52 o 
  -4   4   3     1543.45     1487.73    108.84 o 
  -3   4   3     1372.85     1404.19    104.13 o 
  -2   4   3     1181.35     1293.75     62.33 o 
  -1   4   3     1984.41     2144.76     58.48 o 
   0   4   3      447.04      551.83     19.40 o 
   1   4   3     1809.42     1970.58     65.83 o 
   2   4   3     1158.71     1339.35     51.48 o 
   3   4   3     1550.48     1516.56    104.62 o 
   4   4   3     1499.34     1483.68    108.60 o 
   5   4   3       93.66       77.78     31.81 o 
   6   4   3      379.88      374.72     50.84 o 
  -6   5   3      231.95      228.79     45.24 o 
  -5   5   3      319.50      301.37     46.13 o 
  -4   5   3      190.11      307.84     42.34 o 
  -3   5   3      345.61      417.42     45.60 o 
  -2   5   3      741.52      766.10     35.25 o 
  -1   5   3      603.15      681.84     25.13 o 
   0   5   3     5924.95     6225.35    155.92 o 
   1   5   3      594.43      672.74     22.67 o 
   2   5   3      890.62      980.16     44.83 o 
   3   5   3      298.36      421.02     44.99 o 
   4   5   3      205.45      321.37     42.86 o 
   5   5   3      318.00      316.71     46.70 o 
   6   5   3      267.08      263.72     47.45 o 
  -5   6   3      415.95      371.48     52.80 o 
  -4   6   3      596.74      551.61     58.55 o 
  -3   6   3      345.37      398.94     30.62 o 
  -2   6   3      499.44      544.08     27.98 o 
  -1   6   3     1794.71     1858.72     57.67 o 
   0   6   3      814.48      877.95     25.63 o 
   1   6   3     1642.89     1681.44     57.34 o 
   2   6   3      563.44      597.39     30.13 o 
   3   6   3      404.94      492.50     48.53 o 
   4   6   3      599.89      599.81     59.29 o 
   5   6   3      421.14      389.06     53.85 o 
  -5   7   3       17.65       49.12     37.60 o 
  -4   7   3      240.55      223.33     27.56 o 
  -3   7   3      397.05      480.12     71.81 o 
  -2   7   3      315.28      309.53     22.28 o 
  -1   7   3     2477.09     2319.54     75.67 o 
   0   7   3       31.07       37.73      9.72 o 
   1   7   3     2583.74     2415.94     85.94 o 
   2   7   3      382.27      390.87     23.28 o 
   3   7   3      391.51      448.21     34.87 o 
   4   7   3      198.23      213.04     28.05 o 
   5   7   3       17.36       55.80     37.52 o 
  -4   8   3      366.19      386.00     35.25 o 
  -3   8   3      153.88      177.57     20.69 o 
  -2   8   3      288.40      276.55     22.64 o 
  -1   8   3      386.35      401.61     23.16 o 
   0   8   3       83.92      143.58     15.46 o 
   1   8   3      312.84      334.23     22.06 o 
   2   8   3      309.71      283.63     26.31 o 
   3   8   3      126.10      148.16     20.38 o 
   4   8   3      307.42      323.28     62.81 o 
  -2   9   3      469.55      484.50     35.04 o 
  -1   9   3       75.35       77.03     20.11 o 
   0   9   3       29.69       49.48     29.01 o 
   1   9   3       52.02       70.87     20.17 o 
   2   9   3      467.55      458.72     34.92 o 
   1   0   4       50.73       82.74      6.29 o 
   2   0   4       33.68       57.60     16.12 o 
   3   0   4     2321.83     2458.41    114.55 o 
   4   0   4       53.30      405.15     44.05 o 
   5   0   4      453.48      471.16     33.38 o 
   6   0   4       14.05      115.04     17.84 o 
   7   0   4      380.21      340.75     35.92 o 
  -7   1   4      161.97      190.35     30.64 o 
  -6   1   4      643.95      612.33     41.89 o 
  -5   1   4      220.44      355.28     37.66 o 
  -4   1   4      919.65     1068.14     48.33 o 
  -3   1   4      766.91      802.40     50.38 o 
  -2   1   4     4369.40     4619.39    323.06 o 
  -1   1   4     6190.92     6507.55    453.62 o 
   0   1   4     1698.48     1740.30     53.13 o 
   1   1   4     7071.00     7411.04    321.50 o 
   2   1   4     4905.25     5162.15    186.60 o 
   3   1   4      527.23      630.17     48.94 o 
   4   1   4      722.80      781.39     38.00 o 
   5   1   4      296.80      471.18     27.74 o 
   6   1   4      603.27      595.14     42.08 o 
   7   1   4      118.74      155.19     40.80 o 
  -7   2   4       68.95      109.91     38.70 o 
  -6   2   4      662.08      633.90     61.31 o 
  -5   2   4      160.11      263.17     44.34 o 
  -4   2   4     1661.30     1574.33     64.23 o 
  -3   2   4     3661.09     3550.56    155.69 o 
  -1   2   4     2414.60     2423.56    114.68 o 
   0   2   4     6316.05     7027.24    215.98 o 
   1   2   4     2784.97     2826.81    120.49 o 
   2   2   4      517.98      718.73    113.88 o 
   3   2   4     3424.90     3199.66    154.54 o 
   4   2   4     1681.29     1654.42     64.57 o 
   5   2   4      188.03      286.42     26.54 o 
   6   2   4      725.36      580.36     62.46 o 
   7   2   4       24.25       50.80     36.20 o 
  -7   3   4      135.88      162.47     43.58 o 
  -6   3   4      146.60      193.47     39.44 o 
  -5   3   4     1135.85     1042.33     81.54 o 
  -4   3   4      402.17      452.06     47.64 o 
  -2   3   4      186.82      292.93     27.39 o 
  -1   3   4      768.88      922.84     26.53 o 
   0   3   4     4430.81     4331.93    134.18 o 
   1   3   4      632.16      899.52     67.10 o 
   2   3   4      222.59      285.55     24.50 o 
   3   3   4     3187.00     3243.68    164.67 o 
   4   3   4      558.43      522.21     33.78 o 
   5   3   4     1098.61      973.62     80.60 o 
   6   3   4      134.02      186.62     39.86 o 
   7   3   4      132.33      174.13     45.39 o 
  -6   4   4      111.19      103.23     37.30 o 
  -5   4   4      310.36      341.31     49.53 o 
  -4   4   4      871.81      846.45     72.01 o 
  -3   4   4      670.12      731.76     55.71 o 
  -2   4   4     2193.33     2137.92     89.64 o 
  -1   4   4     1576.45     1826.15     44.43 o 
   0   4   4     3420.00     3544.11     89.33 o 
   1   4   4     1389.42     1555.62     55.11 o 
   2   4   4     1767.27     1766.24     72.00 o 
   3   4   4      501.64      592.95     37.74 o 
   4   4   4      818.45      932.17     72.89 o 
   5   4   4      425.07      542.57     55.92 o 
   6   4   4       70.93      156.86     38.87 o 
  -6   5   4      487.74      480.13     61.68 o 
  -5   5   4      138.65      168.98     37.69 o 
  -4   5   4     1317.92     1195.95     96.83 o 
  -3   5   4      560.63      626.85     57.93 o 
  -2   5   4     1207.75     1282.64     47.00 o 
  -1   5   4     1833.47     1805.00     50.03 o 
   0   5   4      324.06      520.31     16.71 o 
   1   5   4     1714.33     1716.77     51.01 o 
   2   5   4      983.81     1051.98     57.66 o 
   3   5   4      676.34      683.89     58.20 o 
   4   5   4     1453.59     1336.61     97.57 o 
   5   5   4      101.75      100.79     34.39 o 
   6   5   4      443.33      461.37     59.44 o 
  -5   6   4       22.74       62.46     35.33 o 
  -4   6   4      576.30      566.26     60.06 o 
  -3   6   4     1001.38     1034.26     54.62 o 
  -2   6   4      294.87      345.71     24.01 o 
  -1   6   4     1372.29     1395.20     48.11 o 
   0   6   4     1889.18     1959.32     56.10 o 
   1   6   4     1506.17     1512.78     48.38 o 
   2   6   4      307.23      399.57     29.25 o 
   3   6   4     1029.63      990.06     80.83 o 
   4   6   4      612.90      632.75     60.64 o 
   5   6   4       19.89       91.32     35.70 o 
  -5   7   4      385.41      309.63     51.13 o 
  -4   7   4       80.37      140.11     24.90 o 
  -3   7   4      419.75      433.41     34.68 o 
  -2   7   4      596.36      591.93     30.59 o 
  -1   7   4      109.46      178.42     13.72 o 
   0   7   4      391.59      406.29     19.35 o 
   1   7   4      107.82      192.26     15.53 o 
   2   7   4      636.57      628.58     31.29 o 
   3   7   4      392.92      463.22     34.70 o 
   4   7   4       64.67      141.95     38.48 o 
   5   7   4      392.06      288.07     50.62 o 
  -4   8   4      102.66      140.31     27.78 o 
  -3   8   4      109.54      160.14     24.28 o 
  -2   8   4      242.10      264.88     22.31 o 
  -1   8   4      648.18      593.33     36.63 o 
   0   8   4      193.77      197.91     17.12 o 
   1   8   4      762.87      733.66     31.60 o 
   2   8   4      301.25      336.14     27.57 o 
   3   8   4       70.52       66.91     18.30 o 
   4   8   4       87.63      101.56     26.41 o 
  -2   9   4      146.19      210.03     25.95 o 
  -1   9   4      168.34      186.67     22.93 o 
   0   9   4       76.55      122.82     22.18 o 
   1   9   4      138.14      120.97     22.17 o 
   2   9   4      133.85      164.83     24.72 o 
   1   0   5       94.46       81.58      9.04 o 
   2   0   5     1326.09     1377.83     64.72 o 
   3   0   5     1381.74     1630.55     77.71 o 
   4   0   5     1998.57     2256.77    107.35 o 
   5   0   5        2.19      101.62     25.03 o 
   6   0   5      949.22      825.19     41.46 o 
   7   0   5       30.31       54.37     24.77 o 
  -7   1   5      408.72      467.68     95.63 o 
  -6   1   5      246.63      308.07     29.92 o 
  -5   1   5     1753.50     1610.79     87.43 o 
  -4   1   5     1428.70     1429.98     74.06 o 
  -3   1   5     2180.90     2239.93     98.88 o 
  -2   1   5     3351.76     3201.45    188.11 o 
  -1   1   5    15333.45    15529.96    995.29 o 
   0   1   5     1618.45     1773.40     54.15 o 
   1   1   5    15135.23    15669.26    703.95 o 
   2   1   5     2745.92     2732.48    131.70 o 
   3   1   5     1957.98     2003.16     80.12 o 
   4   1   5     1578.19     1558.25     60.75 o 
   5   1   5     1611.90     1498.97     63.52 o 
   6   1   5      272.90      299.35     30.84 o 
   7   1   5      417.69      426.57     56.25 o 
  -7   2   5       81.37      123.18     40.20 o 
  -6   2   5       50.70      178.32     37.65 o 
  -5   2   5      915.55      892.50     53.92 o 
  -4   2   5      764.74      840.24     37.85 o 
  -3   2   5      487.71      556.39     42.00 o 
  -2   2   5     6890.67     7126.09    307.78 o 
  -1   2   5     1905.08     1962.90     82.37 o 
   0   2   5    11040.34    12140.00    372.11 o 
   1   2   5     1696.71     1744.92     86.25 o 
   2   2   5     6544.75     6442.66    308.09 o 
   3   2   5      292.16      617.84     46.35 o 
   4   2   5      721.62      898.54     38.24 o 
   5   2   5     1047.49     1061.65     55.09 o 
   6   2   5       73.02      232.45     39.80 o 
   7   2   5       46.46       30.54     36.35 o 
  -7   3   5       72.25       71.09     39.29 o 
  -6   3   5      536.76      498.22     56.11 o 
  -5   3   5      236.94      294.33     41.05 o 
  -4   3   5      966.43     1027.96     68.99 o 
  -2   3   5      972.13     1295.02     54.55 o 
  -1   3   5     2406.06     2318.46     64.49 o 
   0   3   5      260.99      273.36     17.58 o 
   1   3   5     2361.41     2316.51     72.93 o 
   2   3   5      862.09      925.87     54.89 o 
   3   3   5     2364.49     2488.25    117.97 o 
   4   3   5      795.62      753.42     46.51 o 
   5   3   5      245.24      323.29     41.97 o 
   6   3   5      524.51      386.78     53.11 o 
   7   3   5       66.53      101.53     41.11 o 
  -6   4   5      402.03      430.55     56.65 o 
  -5   4   5      618.80      664.43     62.63 o 
  -4   4   5      808.02      820.56     69.25 o 
  -3   4   5      108.35      208.49     28.02 o 
  -2   4   5     1930.83     1857.26     83.78 o 
  -1   4   5     4539.42     4595.95    121.16 o 
   0   4   5      158.38      196.37     10.32 o 
   1   4   5     5215.81     5256.23    151.06 o 
   2   4   5     1802.72     1803.49     69.28 o 
   3   4   5       38.64      105.67     17.21 o 
   4   4   5      792.16      852.59     70.10 o 
   5   4   5      638.19      652.43     62.69 o 
   6   4   5      439.09      451.30     56.35 o 
  -6   5   5       34.15       88.76     37.89 o 
  -5   5   5      453.08      500.71     55.51 o 
  -4   5   5       23.00      117.08     31.36 o 
  -3   5   5     1031.77     1006.79     81.06 o 
  -2   5   5     2083.62     2000.53     78.47 o 
  -1   5   5      495.72      540.47     18.96 o 
   0   5   5     1369.78     1482.48     39.38 o 
   1   5   5      542.07      595.70     20.23 o 
   2   5   5     2266.51     2249.85     80.85 o 
   3   5   5     1070.03     1085.70     81.27 o 
   4   5   5        6.37      131.57     31.53 o 
   5   5   5      351.44      397.81     53.08 o 
   6   5   5       33.06       99.83     38.22 o 
  -5   6   5      254.48      319.94     48.88 o 
  -4   6   5       77.03      107.04     34.73 o 
  -3   6   5     1298.35     1284.94     63.02 o 
  -2   6   5      918.82      917.37     39.41 o 
  -1   6   5      385.38      424.44     21.52 o 
   0   6   5     1979.66     2001.42     57.20 o 
   1   6   5      499.09      588.15     20.01 o 
   2   6   5      923.90      939.33     39.87 o 
   3   6   5     1169.60     1104.94     92.18 o 
   4   6   5       89.43      177.21     37.36 o 
   5   6   5      237.22      278.33     47.30 o 
  -5   7   5        7.82       53.18     36.93 o 
  -4   7   5      287.73      270.79     30.24 o 
  -3   7   5      317.99      362.98     30.68 o 
  -2   7   5      640.04      625.69     29.34 o 
  -1   7   5      408.80      393.59     19.96 o 
   0   7   5      858.36      836.39     27.74 o 
   1   7   5      376.65      388.73     22.30 o 
   2   7   5      487.02      482.02     28.61 o 
   3   7   5      300.28      328.23     30.08 o 
   4   7   5      356.72      312.44     48.67 o 
   5   7   5        8.24       45.21     37.03 o 
  -4   8   5       93.78       98.98     25.15 o 
  -3   8   5      348.51      353.05     38.43 o 
  -2   8   5      552.09      473.66     29.35 o 
  -1   8   5      162.03      188.67     18.12 o 
   0   8   5      545.65      488.09     26.18 o 
   1   8   5      154.69      187.04     17.39 o 
   2   8   5      560.82      577.55     35.67 o 
   3   8   5      379.73      390.04     26.89 o 
   4   8   5       86.96       72.19     25.50 o 
  -2   9   5       29.53       58.58     20.90 o 
  -1   9   5       25.97       67.05     21.97 o 
   0   9   5      657.27      592.12     38.65 o 
   1   9   5       22.61       31.55     18.88 o 
   2   9   5       43.72       59.12     21.06 o 
   1   0   6     7731.14     7806.55    497.44 o 
   2   0   6     3376.44     3361.04    153.66 o 
   3   0   6     3307.52     3928.71    229.83 o 
   4   0   6     1023.23     1170.39     59.55 o 
   5   0   6     3787.80     3380.87    130.37 o 
   6   0   6      128.58      174.74     20.23 o 
   7   0   6      475.71      480.58     42.31 o 
  -7   1   6      238.26      270.15     50.53 o 
  -6   1   6      185.53      242.24     31.45 o 
  -5   1   6      517.29      572.72     35.87 o 
  -4   1   6      533.40      711.83     39.54 o 
  -3   1   6     1677.95     1789.81     85.59 o 
  -2   1   6     4128.57     4318.10    189.12 o 
  -1   1   6     6174.36     6548.39    411.28 o 
   0   1   6    27204.76    27404.40    826.00 o 
   1   1   6     5908.02     6386.52    303.87 o 
   2   1   6     3957.29     3964.83    188.13 o 
   3   1   6     1648.62     1811.72     72.66 o 
   4   1   6      484.91      671.14     31.67 o 
   5   1   6      382.24      489.80     28.43 o 
   6   1   6      133.09      180.95     26.16 o 
   7   1   6      223.38      326.68     50.70 o 
  -7   2   6      230.18      228.54     32.68 o 
  -6   2   6      759.12      656.89     65.83 o 
  -5   2   6        1.05       61.85     17.71 o 
  -4   2   6     2166.78     2093.59     81.78 o 
  -3   2   6       95.21      215.31     16.89 o 
  -2   2   6     5906.06     6313.05    285.80 o 
  -1   2   6     2788.71     2873.77    131.69 o 
   0   2   6     1264.53     1457.57     45.90 o 
   1   2   6     2953.87     3094.99    109.57 o 
   2   2   6     5905.04     6294.97    286.91 o 
   3   2   6       94.25      204.55     25.44 o 
   4   2   6     2123.19     2090.50    101.18 o 
   5   2   6        8.91      129.94     20.17 o 
   6   2   6      889.26      796.75     68.99 o 
   7   2   6      177.70      145.41     41.35 o 
  -7   3   6      224.32      204.59     45.80 o 
  -6   3   6        3.73       65.49     32.73 o 
  -5   3   6      240.56      332.28     43.17 o 
  -4   3   6      699.20      672.32     56.92 o 
  -3   3   6     1223.01     1269.18     89.77 o 
  -2   3   6     6672.88     6192.68    275.98 o 
  -1   3   6      382.50      359.48     22.25 o 
   0   3   6      841.05      879.71     25.83 o 
   1   3   6      402.01      416.85     26.99 o 
   2   3   6     6640.72     5953.68    277.17 o 
   3   3   6     1065.66     1242.07     63.29 o 
   4   3   6      600.06      632.09     39.69 o 
   5   3   6      258.59      324.09     43.29 o 
   6   3   6       10.85       89.66     34.03 o 
   7   3   6      240.51      204.31     48.09 o 
  -6   4   6      116.08      114.93     37.96 o 
  -5   4   6     1128.81     1139.77     88.46 o 
  -4   4   6      445.88      430.06     48.64 o 
  -3   4   6     1365.77     1319.51     97.90 o 
  -2   4   6      989.36     1058.68     64.45 o 
  -1   4   6      729.24      886.96     27.11 o 
   0   4   6      936.49      903.33     24.82 o 
   1   4   6      598.07      828.62     53.70 o 
   2   4   6      976.69     1082.84     42.81 o 
   3   4   6     1513.91     1379.25     69.11 o 
   4   4   6      503.45      553.91     50.68 o 
   5   4   6     1089.77     1038.95     87.16 o 
   6   4   6      180.74      223.45     42.00 o 
  -6   5   6      136.24      121.06     40.56 o 
  -5   5   6      164.26      260.28     42.12 o 
  -4   5   6      977.41      857.26     71.03 o 
  -3   5   6      401.34      623.44     36.33 o 
  -2   5   6       28.34      103.81     14.99 o 
  -1   5   6     2009.56     1966.76     53.75 o 
   0   5   6     1345.47     1380.53     36.96 o 
   1   5   6     1889.39     1830.14     54.73 o 
   2   5   6       12.95      143.32     15.30 o 
   3   5   6      410.14      529.35     53.92 o 
   4   5   6      857.17      763.13     69.34 o 
   5   5   6      144.57      161.55     38.69 o 
   6   5   6      183.63      240.77     45.45 o 
  -5   6   6      203.07      199.88     43.48 o 
  -4   6   6      257.70      251.42     42.77 o 
  -3   6   6       80.66      154.52     30.95 o 
  -2   6   6      207.78      258.53     18.22 o 
  -1   6   6      465.94      482.69     19.45 o 
   0   6   6      368.90      389.94     16.42 o 
   1   6   6      309.96      343.72     16.43 o 
   2   6   6      193.76      284.09     18.81 o 
   3   6   6      200.14      307.17     37.94 o 
   4   6   6      258.57      276.72     43.43 o 
   5   6   6      244.23      239.26     44.27 o 
  -5   7   6      227.56      198.34     46.06 o 
  -4   7   6      389.68      423.37     36.21 o 
  -3   7   6      143.86      148.78     23.55 o 
  -2   7   6      206.58      231.55     19.93 o 
  -1   7   6       75.94       89.12     11.91 o 
   0   7   6     1248.08     1276.20     38.87 o 
   1   7   6       89.26       97.89     13.68 o 
   2   7   6      285.56      333.64     21.61 o 
   3   7   6      181.26      243.94     26.16 o 
   4   7   6      450.51      536.09     59.42 o 
   5   7   6      234.62      256.43     48.15 o 
  -3   8   6      322.38      279.40     30.34 o 
  -2   8   6      477.89      447.09     27.89 o 
  -1   8   6      396.07      380.98     22.58 o 
   0   8   6      132.94      187.71     16.84 o 
   1   8   6      313.59      315.90     21.56 o 
   2   8   6      498.04      484.55     33.67 o 
   3   8   6      353.17      329.29     25.30 o 
  -2   9   6       89.38       82.81     21.49 o 
  -1   9   6      361.94      352.72     29.35 o 
   0   9   6        2.80       53.47     20.30 o 
   1   9   6      385.11      383.53     30.46 o 
   2   9   6       88.31      111.32     22.72 o 
   2   0   7      943.72     1082.17     51.75 o 
   3   0   7     6052.22     6289.03    286.41 o 
   4   0   7     1061.53     1011.35     52.48 o 
   5   0   7      188.13      503.16     33.67 o 
   6   0   7       15.97       82.73     17.28 o 
   7   0   7      220.48      249.17     32.51 o 
  -7   1   7      575.19      400.56     56.96 o 
  -6   1   7      447.40      475.67     31.44 o 
  -5   1   7     1088.73     1020.23     53.58 o 
  -4   1   7     2462.41     2202.93    104.23 o 
  -3   1   7     3598.30     3665.35    169.77 o 
  -2   1   7     1055.77     1207.29     57.64 o 
  -1   1   7     5959.94     6437.58    438.36 o 
   0   1   7    23011.36    22234.60    669.05 o 
   1   1   7     6746.79     7078.61    310.65 o 
   2   1   7     1012.21     1205.92     57.11 o 
   3   1   7     3530.22     3698.00    138.57 o 
   4   1   7     2363.50     2162.10     84.93 o 
   5   1   7      920.78      907.72     53.89 o 
   6   1   7      453.76      510.05     39.33 o 
   7   1   7      503.63      410.88     55.16 o 
  -7   2   7      321.64      252.19     34.31 o 
  -6   2   7       83.35      127.69     33.47 o 
  -5   2   7      572.13      535.76     39.18 o 
  -4   2   7      551.64      892.74     45.72 o 
  -3   2   7     1637.44     1621.14     76.65 o 
  -2   2   7     2922.22     3140.59    131.30 o 
  -1   2   7       79.89      109.97     10.98 o 
   0   2   7    20919.54    22040.55    676.32 o 
   1   2   7       63.04       85.85      8.72 o 
   2   2   7     2353.18     2555.72    131.89 o 
   3   2   7     1596.03     1583.00    109.89 o 
   4   2   7      482.61      736.49     45.21 o 
   5   2   7      678.06      650.62     40.05 o 
   6   2   7      114.12      211.61     39.56 o 
   7   2   7      319.95      306.40     49.09 o 
  -7   3   7      111.01       87.46     40.21 o 
  -6   3   7      944.85      884.58     76.47 o 
  -5   3   7      598.66      664.14     58.36 o 
  -4   3   7      359.90      483.65     46.50 o 
  -2   3   7     2357.15     2521.75    183.02 o 
  -1   3   7     1027.51     1090.45     39.53 o 
   0   3   7     1169.45     1294.44     36.92 o 
   1   3   7     1348.44     1438.09     41.05 o 
   2   3   7     2668.52     2913.03    130.06 o 
   3   3   7      201.21      324.63     25.28 o 
   4   3   7      365.06      429.45     32.04 o 
   5   3   7      597.94      536.49     56.82 o 
   6   3   7      962.62      848.44     77.44 o 
   7   3   7      119.70      139.61     43.27 o 
  -6   4   7      122.74      123.01     38.91 o 
  -5   4   7      134.37      247.00     40.36 o 
  -4   4   7      348.04      315.09     42.84 o 
  -3   4   7      980.44     1104.36     89.40 o 
  -2   4   7       84.75      116.46     10.60 o 
  -1   4   7     3559.62     3506.63     83.92 o 
   0   4   7     2354.57     2404.90     61.35 o 
   1   4   7     3093.27     3059.54    104.13 o 
   2   4   7       76.44      134.59     12.43 o 
   3   4   7     1203.27     1297.19     64.03 o 
   4   4   7      416.34      456.08     45.11 o 
   5   4   7      107.63      211.86     38.14 o 
   6   4   7      120.91      183.63     40.75 o 
  -6   5   7      135.12       87.98     38.13 o 
  -5   5   7      791.94      704.61     68.26 o 
  -4   5   7      267.52      338.23     45.20 o 
  -3   5   7     2100.81     2046.77     93.42 o 
  -2   5   7      512.84      491.43     24.94 o 
  -1   5   7      319.83      375.66     18.57 o 
   0   5   7      314.78      352.22     13.28 o 
   1   5   7      323.67      424.31     29.46 o 
   2   5   7      516.14      528.94     25.82 o 
   3   5   7     1913.94     1854.95    137.70 o 
   4   5   7      249.36      316.53     43.35 o 
   5   5   7      795.22      750.87     68.78 o 
   6   5   7      131.89      153.10     41.17 o 
  -5   6   7      156.55      201.81     42.89 o 
  -4   6   7       71.94       92.38     34.03 o 
  -3   6   7      318.35      372.93     29.55 o 
  -2   6   7      845.00      775.90     35.02 o 
  -1   6   7      628.24      602.09     38.69 o 
   0   6   7      486.28      484.75     18.69 o 
   1   6   7      449.41      417.38     18.59 o 
   2   6   7      855.66      808.91     43.87 o 
   3   6   7      304.95      323.90     43.68 o 
   4   6   7       45.12      106.15     33.64 o 
   5   6   7      156.02      197.72     42.91 o 
  -4   7   7      685.88      624.45     43.16 o 
  -3   7   7      289.12      301.27     28.45 o 
  -2   7   7      615.48      628.26     33.24 o 
  -1   7   7       44.04       34.34     11.02 o 
   0   7   7      234.03      283.47     14.31 o 
   1   7   7       56.22       61.22     12.74 o 
   2   7   7      764.13      756.94     33.98 o 
   3   7   7      221.72      269.20     27.92 o 
   4   7   7      627.34      687.39     65.40 o 
  -3   8   7      119.77      127.66     19.91 o 
  -2   8   7      286.48      277.05     22.80 o 
  -1   8   7      163.59      180.98     15.70 o 
   0   8   7     1299.30     1145.39     46.31 o 
   1   8   7      182.17      195.62     17.64 o 
   2   8   7      334.58      317.72     27.78 o 
   3   8   7      119.41      180.33     23.41 o 
  -2   9   7      157.67      175.80     24.41 o 
  -1   9   7      174.84      249.11     25.25 o 
   0   9   7       39.11       53.63     20.66 o 
   1   9   7      170.34      206.64     24.76 o 
   2   9   7      150.03      145.19     24.27 o 
   0   0   8     3497.49     3022.52    132.48 o 
   2   0   8     3098.12     3068.06    114.91 o 
   3   0   8     5130.62     5326.41    243.00 o 
   4   0   8       31.39       72.50     18.91 o 
   5   0   8      638.06      663.39     35.09 o 
   6   0   8      260.84      274.45     30.49 o 
   7   0   8      289.68      377.61     38.26 o 
  -7   1   8      270.88      353.68     55.13 o 
  -6   1   8      275.13      295.87     25.19 o 
  -5   1   8      277.95      449.70     31.74 o 
  -4   1   8      566.08      689.16     40.49 o 
  -3   1   8      979.62     1176.24    128.24 o 
  -2   1   8     2478.16     2408.26    123.41 o 
  -1   1   8    21430.49    21812.36   1407.61 o 
   0   1   8     2390.69     2267.72     78.45 o 
   1   1   8    21709.20    22283.56    995.86 o 
   2   1   8     2927.55     2973.06    123.76 o 
   3   1   8     1142.43     1342.19     71.54 o 
   4   1   8      587.88      750.35     33.31 o 
   5   1   8      256.96      334.02     30.53 o 
   6   1   8      282.62      305.51     31.02 o 
   7   1   8      298.98      351.77     52.31 o 
  -7   2   8      130.89      133.17     29.54 o 
  -6   2   8      757.15      722.06     63.80 o 
  -5   2   8      223.47      236.05     34.68 o 
  -4   2   8     5519.36     5066.97    347.74 o 
  -3   2   8      563.45      527.02     30.78 o 
  -2   2   8     5021.04     5405.77    230.10 o 
  -1   2   8     1301.58     1343.60     60.78 o 
   0   2   8     1350.58     1607.36     50.61 o 
   1   2   8     1466.44     1480.02     53.41 o 
   2   2   8     4661.00     4700.66    230.75 o 
   3   2   8      652.06      640.47    100.02 o 
   4   2   8     5927.94     5477.67    246.63 o 
   5   2   8      163.48      183.78     23.50 o 
   6   2   8      614.73      580.42     64.78 o 
   7   2   8      115.74      166.32     42.03 o 
  -6   3   8      355.45      386.16     51.16 o 
  -5   3   8      251.96      302.32     42.23 o 
  -4   3   8      696.40      897.95     63.54 o 
  -3   3   8      230.73      255.93     28.87 o 
  -2   3   8     2416.06     2137.40    155.09 o 
  -1   3   8     2369.73     2365.32     73.47 o 
   0   3   8     7201.32     7475.63    204.80 o 
   1   3   8     2367.62     2392.95     75.03 o 
   2   3   8     2315.03     2403.81     87.23 o 
   3   3   8      165.54      163.43     18.71 o 
   4   3   8      569.41      658.19     43.26 o 
   5   3   8      216.94      311.85     42.84 o 
   6   3   8      344.46      415.96     52.67 o 
  -6   4   8       40.92       39.55     33.68 o 
  -5   4   8     1416.06     1296.04     98.16 o 
  -4   4   8      298.84      292.22     40.10 o 
  -3   4   8     1976.22     1976.98    140.53 o 
  -2   4   8       61.64       69.75     11.00 o 
  -1   4   8      258.44      380.18     14.85 o 
   0   4   8     1092.61     1228.69     32.73 o 
   1   4   8      378.79      465.50     35.43 o 
   2   4   8      100.59      139.83     11.95 o 
   3   4   8     2149.04     2072.88     99.50 o 
   4   4   8      336.93      331.28     40.95 o 
   5   4   8     1365.15     1200.24     97.01 o 
   6   4   8       54.38       73.11     35.41 o 
  -6   5   8       21.93       28.54     34.79 o 
  -5   5   8      114.65      202.13     39.93 o 
  -4   5   8       37.70       85.40     30.00 o 
  -3   5   8      939.09     1065.91     51.98 o 
  -2   5   8      513.13      512.45     25.32 o 
  -1   5   8     2871.25     2899.86     80.77 o 
   0   5   8      137.85      141.46      8.26 o 
   1   5   8     2964.34     2941.25     92.72 o 
   2   5   8      521.42      538.00     26.37 o 
   3   5   8      853.29      833.44     75.82 o 
   4   5   8       26.09       53.09     27.87 o 
   5   5   8      121.78      225.45     41.63 o 
   6   5   8       21.82       37.32     36.33 o 
  -5   6   8      305.48      304.30     49.13 o 
  -4   6   8      686.46      556.75     59.78 o 
  -3   6   8      462.83      522.57     34.26 o 
  -2   6   8      408.75      422.48     23.82 o 
  -1   6   8       40.78       60.13     11.11 o 
   0   6   8        9.20       53.52      9.06 o 
   1   6   8       76.52      106.03      9.79 o 
   2   6   8      352.99      401.26     29.11 o 
   3   6   8      375.29      403.28     50.16 o 
   4   6   8      706.79      605.49     59.38 o 
   5   6   8      308.81      303.74     49.02 o 
  -4   7   8       28.21       90.33     23.46 o 
  -3   7   8      119.15      173.24     23.66 o 
  -2   7   8      888.05      860.31     38.92 o 
  -1   7   8        4.70       -9.44     10.13 o 
   0   7   8     1014.95      943.11     30.46 o 
   1   7   8        7.48        1.58     11.46 o 
   2   7   8      878.34      867.92     39.10 o 
   3   7   8       95.95      126.08     23.84 o 
   4   7   8       51.29      151.10     38.16 o 
  -3   8   8      106.31      109.48     24.00 o 
  -2   8   8      175.77      179.38     19.78 o 
  -1   8   8      151.08      162.60     15.24 o 
   0   8   8      206.90      272.12     19.59 o 
   1   8   8      177.03      184.99     17.38 o 
   2   8   8      158.91      144.66     24.91 o 
   3   8   8       61.90       87.97     22.69 o 
  -2   9   8        1.59       20.96     20.27 o 
  -1   9   8      627.80      546.65     42.56 o 
   0   9   8       18.25       41.00     20.28 o 
   1   9   8      685.41      621.96     38.51 o 
   2   9   8        1.11       -0.22     20.10 o 
   3   0   9      563.24      823.17    124.24 o 
   4   0   9      109.95      157.14     14.22 o 
   5   0   9      499.69      544.47     29.85 o 
   6   0   9       83.45       89.06     23.06 o 
   7   0   9      230.50      293.92     35.12 o 
  -7   1   9      205.56      232.66     48.83 o 
  -6   1   9      488.14      491.98     31.54 o 
  -5   1   9     2208.55     2052.66    103.04 o 
  -4   1   9      846.47      879.64     48.91 o 
  -2   1   9      242.99      223.79     20.88 o 
  -1   1   9     5042.36     4938.05    318.61 o 
   0   1   9      420.91      358.03     14.22 o 
   1   1   9     4897.28     4986.34    225.65 o 
   2   1   9      148.40      219.10     38.17 o 
   3   1   9      166.84      317.21     17.42 o 
   4   1   9      858.37      947.43     40.13 o 
   5   1   9     2330.27     2158.64    104.33 o 
   6   1   9      431.15      454.93     38.44 o 
   7   1   9      265.77      310.04     48.76 o 
  -7   2   9       70.92       99.92     28.31 o 
  -6   2   9      163.33      291.16     42.41 o 
  -5   2   9      192.98      231.81     36.09 o 
  -3   2   9       79.82      123.44     13.19 o 
  -2   2   9     7616.90     7477.97    484.90 o 
  -1   2   9     1852.01     1986.81     68.23 o 
   0   2   9      366.50      372.36     13.93 o 
   1   2   9     1728.29     1757.59     69.49 o 
   2   2   9     7782.33     7583.84    343.18 o 
   3   2   9       66.54      117.54     20.63 o 
   4   2   9       81.48      651.72     55.28 o 
   5   2   9      217.91      285.26     34.66 o 
   6   2   9      189.67      243.85     43.28 o 
   7   2   9       77.14       87.85     39.05 o 
  -6   3   9      821.49      720.35     68.77 o 
  -5   3   9       85.27      136.59     32.07 o 
  -4   3   9     2658.22     2653.94    190.56 o 
  -3   3   9      415.24      386.03     39.01 o 
  -1   3   9      258.99      333.85     13.89 o 
   0   3   9      174.88      239.68     15.14 o 
   1   3   9      282.79      375.41     14.91 o 
   2   3   9      772.81      802.56     33.24 o 
   3   3   9      428.06      399.69     53.38 o 
   4   3   9     2992.99     2914.82    135.39 o 
   5   3   9       78.96      133.90     31.83 o 
   6   3   9      854.75      726.17     69.29 o 
  -6   4   9       89.05      110.15     37.52 o 
  -5   4   9       30.53      128.30     34.03 o 
  -4   4   9       76.09      146.93     30.88 o 
  -3   4   9     1338.24     1432.20    105.35 o 
  -2   4   9     2353.85     2303.55     84.90 o 
  -1   4   9     4412.00     4309.92    119.35 o 
   0   4   9       24.63       27.68      5.01 o 
   1   4   9     4527.39     4468.94    136.83 o 
   2   4   9     2434.14     2351.74     87.58 o 
   3   4   9     1468.68     1480.21     74.23 o 
   4   4   9       84.33      113.11     28.68 o 
   5   4   9       31.41      112.31     32.08 o 
   6   4   9       87.76      130.29     38.64 o 
  -6   5   9       57.39       70.02     37.26 o 
  -5   5   9     1049.40      903.65     76.63 o 
  -4   5   9       73.04       45.45     28.81 o 
  -3   5   9     1712.14     1705.45     83.35 o 
  -2   5   9      162.85      181.67     14.19 o 
  -1   5   9     2488.69     2693.40     73.46 o 
   0   5   9      134.69      147.34      8.47 o 
   1   5   9     2456.01     2564.23     84.20 o 
   2   5   9      132.78      156.33     14.51 o 
   3   5   9     1882.54     1832.66    124.18 o 
   4   5   9      109.37       81.50     29.65 o 
   5   5   9     1026.37      792.44     74.52 o 
   6   5   9       88.19       31.30     35.65 o 
  -5   6   9       18.87       56.21     34.88 o 
  -4   6   9      193.01      300.62     44.64 o 
  -3   6   9      435.84      484.06     33.67 o 
  -2   6   9      418.04      415.22     23.29 o 
  -1   6   9     1394.05     1298.55     47.88 o 
   0   6   9     3718.24     3530.29     97.88 o 
   1   6   9     1630.01     1569.63     43.85 o 
   2   6   9      332.97      366.90     28.19 o 
   3   6   9      434.27      457.60     49.91 o 
   4   6   9      148.37      244.15     41.88 o 
   5   6   9       17.66       35.73     33.99 o 
  -4   7   9     1009.29      868.39     50.46 o 
  -3   7   9       84.13      106.85     21.59 o 
  -2   7   9      793.10      799.78     36.71 o 
  -1   7   9      165.43      180.41     14.08 o 
   0   7   9        0.16       64.21      9.55 o 
   1   7   9      150.18      150.29     15.25 o 
   2   7   9      768.50      786.01     36.82 o 
   3   7   9       91.26      118.18     22.25 o 
   4   7   9      973.13      748.86     74.14 o 
  -3   8   9      215.84      230.36     22.49 o 
  -2   8   9      315.00      301.78     27.53 o 
  -1   8   9      375.19      368.92     24.10 o 
   0   8   9      326.04      349.04     21.82 o 
   1   8   9      431.21      401.39     23.46 o 
   2   8   9      293.87      326.02     28.14 o 
   3   8   9      188.79      200.57     27.02 o 
  -2   9   9       79.22       76.20     21.86 o 
  -1   9   9       13.96       29.89     18.96 o 
   0   9   9       68.04       85.70     21.44 o 
   1   9   9       18.47       63.68     19.78 o 
   2   9   9       63.28       81.54     22.19 o 
   0   0  10      989.30      738.47     34.32 o 
   1   0  10        9.44       -2.88      1.44 o 
   2   0  10     2874.51     2738.83    108.22 o 
   3   0  10     2681.35     2493.65     95.29 o 
   4   0  10      112.87      193.80     30.48 o 
   5   0  10     1812.02     1750.30     71.56 o 
   6   0  10      107.67      121.34     24.64 o 
   7   0  10      173.29      174.72     30.65 o 
  -7   1  10       41.28      117.68     41.07 o 
  -6   1  10        7.19       68.37     17.79 o 
  -5   1  10       13.70      189.50     21.95 o 
  -4   1  10       87.06      140.84     17.95 o 
  -3   1  10     2110.63     2211.81    165.77 o 
  -2   1  10      449.53      435.85     44.19 o 
  -1   1  10     6121.70     5944.68    282.77 o 
   0   1  10      500.88      423.60     12.82 o 
   1   1  10     7078.34     7113.15    295.32 o 
   2   1  10      304.57      369.17     29.12 o 
   3   1  10     2018.04     2082.94     81.75 o 
   4   1  10      136.14      236.53     19.78 o 
   5   1  10       20.43      225.14     24.18 o 
   6   1  10        3.05       75.49     22.31 o 
   7   1  10       28.57       81.44     38.51 o 
  -7   2  10       41.57       54.32     26.34 o 
  -6   2  10     1069.30      967.70     80.40 o 
  -5   2  10      435.51      443.73     45.96 o 
  -4   2  10     2946.11     2855.04    170.92 o 
  -3   2  10      977.78      943.71     47.58 o 
  -2   2  10     6554.25     6589.84    448.72 o 
  -1   2  10     3188.02     3436.39    120.00 o 
   0   2  10       29.67       30.57      4.37 o 
   1   2  10     3376.99     3521.81    126.94 o 
   2   2  10     7171.87     7186.93    318.23 o 
   3   2  10     1012.75      964.70     47.62 o 
   4   2  10     2446.07     2333.24    119.39 o 
   5   2  10      416.70      404.61     47.41 o 
   6   2  10     1062.31      956.04     58.14 o 
   7   2  10       48.60        4.25     36.42 o 
  -6   3  10      336.29      396.91     51.20 o 
  -5   3  10      308.24      312.59     42.38 o 
  -4   3  10      132.89      272.62     35.58 o 
  -3   3  10      350.58      334.15     37.38 o 
  -2   3  10     1625.36     1618.72    102.52 o 
  -1   3  10     1279.41     1283.03     39.87 o 
   0   3  10    13565.16    14041.56    383.26 o 
   1   3  10     1221.89     1208.87     40.78 o 
   2   3  10     1676.46     1672.65     63.34 o 
   3   3  10      424.49      382.47     27.87 o 
   5   3  10      320.50      307.15     30.10 o 
   6   3  10      309.72      322.39     48.49 o 
  -6   4  10      188.57      198.60     42.12 o 
  -5   4  10     1011.67      915.61     73.20 o 
  -4   4  10      942.65      868.58     69.58 o 
  -3   4  10     2016.56     1962.62    137.60 o 
  -2   4  10      384.06      500.32     23.34 o 
  -1   4  10      210.94      360.26     15.94 o 
   0   4  10        4.33       18.17      5.68 o 
   1   4  10      142.77      333.15     25.35 o 
   2   4  10      387.86      532.99     47.38 o 
   3   4  10     2048.50     1989.08     96.95 o 
   4   4  10      848.35      767.57     67.82 o 
   5   4  10      881.76      712.37     70.01 o 
   6   4  10      155.58      176.16     42.38 o 
  -6   5  10        3.55      -17.34     33.16 o 
  -5   5  10       59.93      130.39     36.56 o 
  -4   5  10       20.45       34.17     27.58 o 
  -3   5  10     1131.30     1220.83     61.66 o 
  -2   5  10      192.08      215.54     15.95 o 
  -1   5  10     5147.44     5095.96    133.27 o 
   0   5  10        4.43       13.88      6.39 o 
   1   5  10     4697.93     4603.57    152.14 o 
   2   5  10      248.07      271.23     17.83 o 
   3   5  10     1158.70     1230.80     91.99 o 
   4   5  10       35.24       65.13     28.69 o 
   5   5  10       61.79      214.09     39.37 o 
   6   5  10        1.93        8.39     34.94 o 
  -5   6  10      356.16      303.41     50.53 o 
  -4   6  10      792.72      719.12     66.03 o 
  -3   6  10      793.05      763.72     44.13 o 
  -2   6  10      386.09      414.94     60.32 o 
  -1   6  10       84.55      125.40     11.83 o 
   0   6  10      205.59      358.53     18.73 o 
   1   6  10      131.72      168.28     12.82 o 
   2   6  10      514.98      558.77     32.24 o 
   3   6  10      769.97      761.45     66.24 o 
   4   6  10      697.40      623.03     63.14 o 
   5   6  10      367.44      354.17     52.73 o 
  -4   7  10       45.96      115.03     23.57 o 
  -3   7  10       39.62       55.37     27.96 o 
  -2   7  10     1358.95     1287.37     52.29 o 
  -1   7  10       14.80       22.71     10.87 o 
   0   7  10     1969.36     1830.22     53.46 o 
   1   7  10       16.21       29.50     12.11 o 
   2   7  10     1295.57     1245.67     52.09 o 
   3   7  10       41.59       70.28     30.48 o 
   4   7  10       67.86      185.66     39.60 o 
  -3   8  10      243.29      220.68     22.32 o 
  -2   8  10      165.98      172.23     19.88 o 
  -1   8  10      189.27      208.59     24.19 o 
   0   8  10      205.58      264.03     19.34 o 
   1   8  10      157.69      198.26     18.00 o 
   2   8  10      217.90      237.49     24.66 o 
   3   8  10      211.82      229.14     38.42 o 
  -2   9  10       10.74       28.45     20.41 o 
  -1   9  10      602.08      545.69     35.62 o 
   0   9  10       10.31       16.44     20.02 o 
   1   9  10      501.04      472.87     35.10 o 
   2   9  10        9.71        6.57     29.01 o 
   1   0  11     7547.71     7650.58    345.30 o 
   2   0  11      100.47      253.90     25.80 o 
   3   0  11     1900.03     1900.97     73.83 o 
   4   0  11     2128.56     2009.57     79.21 o 
   5   0  11        0.00      159.83     16.82 o 
   6   0  11       85.74       94.44     23.51 o 
   7   0  11      290.73      349.21     37.91 o 
  -7   1  11      262.63      279.75     50.74 o 
  -6   1  11      782.27      713.35     39.02 o 
  -5   1  11     1100.37      975.29     60.44 o 
  -4   1  11      904.25      850.74     52.51 o 
  -3   1  11     5167.26     5071.62    233.23 o 
  -2   1  11     2477.58     2538.61    157.01 o 
  -1   1  11     5514.34     4991.32    559.69 o 
   0   1  11     1323.41     1342.41     42.21 o 
   1   1  11     4988.26     5042.65    317.19 o 
   2   1  11     2508.60     2451.61    110.35 o 
   3   1  11     5219.92     5109.81    232.69 o 
   4   1  11     1135.69     1123.25     43.85 o 
   5   1  11     1427.13     1351.45     63.63 o 
   6   1  11      879.80      730.27     48.21 o 
   7   1  11      270.84      240.04     47.13 o 
  -7   2  11      166.80      195.61     31.94 o 
  -6   2  11       18.98      117.29     33.10 o 
  -5   2  11      242.26      295.00     39.69 o 
  -4   2  11      866.29     1022.70     82.15 o 
  -3   2  11      958.25      882.24     45.06 o 
  -2   2  11      688.02      728.22     57.28 o 
   0   2  11    10925.09    10540.98    324.41 o 
   1   2  11       40.71       51.69      6.45 o 
   2   2  11      567.79      820.51     42.51 o 
   3   2  11      901.55      945.46     67.92 o 
   4   2  11      907.55     1147.23     58.92 o 
   5   2  11      243.25      291.06     28.86 o 
   6   2  11       19.07      142.81     25.81 o 
   7   2  11      135.47      149.12     43.71 o 
  -6   3  11      722.68      675.95     66.28 o 
  -5   3  11       74.62      117.95     30.18 o 
  -4   3  11     2096.58     1922.47    132.30 o 
  -2   3  11     3726.97     3846.41    154.94 o 
  -1   3  11      527.25      519.75     17.60 o 
   0   3  11     2147.59     2453.85     68.64 o 
   1   3  11      434.03      416.12     21.56 o 
   2   3  11     3518.51     3492.00    133.72 o 
   3   3  11       11.22       28.31     13.58 o 
   4   3  11     2090.30     1859.12     93.25 o 
   5   3  11       60.46       81.08     20.83 o 
   6   3  11      811.48      666.37     66.53 o 
  -6   4  11      138.14      141.29     39.48 o 
  -5   4  11      192.21      337.33     43.77 o 
  -4   4  11      208.52      277.29     37.07 o 
  -3   4  11     1498.20     1379.51    105.40 o 
  -2   4  11      548.08      513.07     31.52 o 
  -1   4  11     4558.57     4474.74    123.71 o 
   0   4  11     7168.94     7062.46    176.23 o 
   1   4  11     4754.05     4620.27    141.78 o 
   2   4  11      722.21      708.57     28.58 o 
   3   4  11     1528.88     1521.14     75.13 o 
   4   4  11      141.61      158.77     22.81 o 
   5   4  11      164.91      207.39     39.58 o 
   6   4  11      142.34      169.82     41.48 o 
  -6   5  11        1.72       -8.83     33.36 o 
  -5   5  11     1030.37      862.65     79.85 o 
  -4   5  11      190.92      279.84     41.10 o 
  -3   5  11     2099.61     2094.72     99.17 o 
  -2   5  11       90.40       96.84     12.17 o 
  -1   5  11      215.96      346.08     26.92 o 
   0   5  11      625.74      632.97     21.41 o 
   1   5  11      180.72      348.28     33.88 o 
   2   5  11       88.49      119.14     14.21 o 
   3   5  11     2232.76     2170.28    146.87 o 
   4   5  11      193.90      203.06     37.22 o 
   5   5  11     1098.88      998.63     80.80 o 
   6   5  11        3.55       16.47     35.24 o 
  -5   6  11       53.49      116.19     37.69 o 
  -4   6  11       88.25       93.89     33.39 o 
  -3   6  11      225.15      233.19     24.72 o 
  -2   6  11     1658.20     1556.55     60.28 o 
  -1   6  11      820.37      780.46     31.32 o 
   0   6  11     2729.05     2831.31     79.44 o 
   1   6  11      908.36      929.30     28.66 o 
   2   6  11     1621.93     1525.56     74.69 o 
   3   6  11      247.51      327.87     40.68 o 
   4   6  11       53.32       93.71     32.54 o 
   5   6  11       58.04       99.34     38.03 o 
  -4   7  11      608.19      579.47     41.29 o 
  -3   7  11       15.46       21.89     18.94 o 
  -2   7  11      463.16      544.29     28.50 o 
  -1   7  11      345.96      355.08     18.40 o 
   0   7  11       59.55      133.63     10.88 o 
   1   7  11      268.63      278.07     22.99 o 
   2   7  11      401.62      501.41    102.21 o 
   3   7  11       22.37       14.13     28.11 o 
   4   7  11      728.26      587.93     61.29 o 
  -3   8  11       84.74      116.90     19.29 o 
  -2   8  11      264.82      245.09     22.30 o 
  -1   8  11      282.93      280.85     22.11 o 
   0   8  11      659.18      634.56     30.48 o 
   1   8  11      318.71      333.34     21.56 o 
   2   8  11      273.83      280.89     26.79 o 
   3   8  11      117.32      116.14     23.91 o 
  -2   9  11       53.33       46.13     21.04 o 
  -1   9  11      238.82      283.53     26.71 o 
   0   9  11        8.26       16.84     20.06 o 
   1   9  11      272.97      283.87     27.22 o 
   2   9  11       42.63       51.63     21.40 o 
   0   0  12    12215.49    10930.72    474.69 o 
   1   0  12     4111.21     4174.70    189.47 o 
   2   0  12       59.62       55.86      8.74 o 
   3   0  12     2802.54     3090.31    117.31 o 
   4   0  12     1005.35      998.09     43.20 o 
   5   0  12     2385.38     2215.21     88.38 o 
   6   0  12        7.73       46.18     41.51 o 
   7   0  12      633.25      687.77     51.24 o 
  -7   1  12      367.51      321.37     53.39 o 
  -6   1  12      187.33      255.08     24.51 o 
  -5   1  12      304.84      373.78     25.54 o 
  -4   1  12      592.73      608.37     38.00 o 
  -3   1  12      485.39      787.93     98.28 o 
  -2   1  12     7085.45     7434.66    460.72 o 
  -1   1  12     2742.30     2734.73    166.53 o 
   0   1  12     1873.46     1837.44     65.75 o 
   1   1  12     2860.02     2797.87    101.56 o 
   2   1  12     7018.03     7087.11    265.53 o 
   3   1  12      623.16      809.01     55.44 o 
   4   1  12      603.73      639.48     30.40 o 
   5   1  12      315.20      397.23     44.19 o 
   6   1  12      212.01      332.95     32.79 o 
   7   1  12      288.89      283.26     35.54 o 
  -7   2  12       52.18       65.17     27.05 o 
  -6   2  12      908.88      741.20     47.24 o 
  -5   2  12       75.58      173.47     31.51 o 
  -4   2  12     2041.66     2027.75    132.20 o 
  -3   2  12      367.20      346.68     35.13 o 
  -1   2  12     1946.87     1938.64     76.93 o 
   0   2  12       17.37       36.10      7.45 o 
   1   2  12     2396.40     2388.87     80.11 o 
   2   2  12      490.62      600.66     33.65 o 
   3   2  12      362.19      343.88     66.92 o 
   4   2  12     1894.70     1832.88     93.29 o 
   5   2  12       63.17      141.06     29.31 o 
   6   2  12      722.74      619.89     46.17 o 
   7   2  12       48.48       42.29     38.02 o 
  -6   3  12       19.05       58.37     32.63 o 
  -5   3  12      118.31      157.83     33.11 o 
  -4   3  12       99.07      191.61     31.93 o 
  -3   3  12     2971.17     2785.74    170.64 o 
  -2   3  12     6044.72     5991.48    246.69 o 
  -1   3  12      496.23      457.76     15.78 o 
   0   3  12     3020.80     3075.54     85.54 o 
   1   3  12      664.84      612.82     23.28 o 
   2   3  12     5904.40     5731.52    212.30 o 
   3   3  12     2706.94     2390.69    120.03 o 
   4   3  12      124.04      280.14     60.96 o 
   5   3  12      118.06      111.15     22.79 o 
   6   3  12       10.97       93.62     36.00 o 
  -6   4  12       54.19       94.77     37.70 o 
  -5   4  12     1356.05     1182.97     93.79 o 
  -4   4  12      545.37      513.17     51.08 o 
  -3   4  12     1262.33     1220.85     78.49 o 
  -2   4  12     1154.22     1162.57     43.64 o 
  -1   4  12      890.16     1030.78     29.66 o 
   0   4  12     1237.15     1265.57     37.28 o 
   1   4  12      859.78      955.30     34.47 o 
   2   4  12     1101.01     1064.51     45.25 o 
   3   4  12      946.72      896.22     54.08 o 
   4   4  12      506.46      467.92     36.09 o 
   5   4  12     1342.50     1172.88     93.10 o 
   6   4  12       74.26      157.66     40.54 o 
  -6   5  12       50.16       27.97     35.45 o 
  -5   5  12       74.39      161.83     37.91 o 
  -4   5  12      316.75      304.06     45.22 o 
  -3   5  12      565.80      643.19     97.70 o 
  -2   5  12       83.33       78.12     11.62 o 
  -1   5  12     1327.50     1265.16     38.26 o 
   0   5  12     1527.44     1443.18     42.17 o 
   1   5  12     1408.99     1366.23     44.58 o 
   2   5  12       93.86      114.60     13.44 o 
   3   5  12      452.29      560.18     38.70 o 
   4   5  12      428.74      480.54     50.10 o 
   5   5  12       63.60      155.97     37.13 o 
   6   5  12       63.35       -3.27     35.91 o 
  -5   6  12      316.10      390.96     55.37 o 
  -4   6  12      167.31      187.42     40.02 o 
  -3   6  12      256.95      290.70     26.53 o 
  -2   6  12      323.79      423.71     26.30 o 
  -1   6  12      581.32      594.55     25.57 o 
   0   6  12     1212.68     1275.50     38.50 o 
   1   6  12      700.90      703.29     26.01 o 
   2   6  12      244.77      319.61     22.40 o 
   3   6  12      261.69      264.02     38.83 o 
   4   6  12      213.47      228.97     40.54 o 
   5   6  12      336.00      440.68     56.86 o 
  -4   7  12      210.43      245.58     28.94 o 
  -3   7  12       15.24       47.26     19.76 o 
  -2   7  12      683.77      684.55     33.46 o 
  -1   7  12      111.60      108.46     12.64 o 
   0   7  12     1633.86     1504.49     45.01 o 
   1   7  12       89.99       94.38     13.93 o 
   2   7  12      725.27      694.89     40.36 o 
   3   7  12       25.92       34.26     29.50 o 
   4   7  12      192.86      290.05     45.73 o 
  -3   8  12      337.42      358.36     26.42 o 
  -2   8  12      368.50      358.37     29.80 o 
  -1   8  12      106.03       98.84     23.87 o 
   0   8  12        1.72       59.87     18.92 o 
   1   8  12      157.77      173.53     17.00 o 
   2   8  12      325.31      331.11     29.55 o 
   3   8  12      337.05      375.68     50.33 o 
  -2   9  12       58.02       51.08     19.31 o 
  -1   9  12      340.24      295.70     28.19 o 
   0   9  12        9.54       49.51     21.00 o 
   1   9  12      358.91      358.54     29.04 o 
   2   9  12       51.16       68.16     21.75 o 
   1   0  13    14174.10    13516.20    485.26 o 
   2   0  13     2140.82     2016.54     94.54 o 
   3   0  13      946.54     1195.11     48.63 o 
   4   0  13     3268.26     3288.87    126.08 o 
   5   0  13      107.59      239.50     19.81 o 
   6   0  13      582.98      584.44     43.54 o 
   7   0  13      884.01      749.27     53.64 o 
  -7   1  13      287.07      247.31     50.59 o 
  -6   1  13       91.19      132.78     20.95 o 
  -5   1  13      925.45      875.74     43.44 o 
  -4   1  13     2133.60     2007.90     96.69 o 
  -3   1  13     2455.96     2531.68    149.38 o 
  -2   1  13     4565.82     4841.40    281.14 o 
  -1   1  13     7359.87     7180.95    435.18 o 
   0   1  13      107.80      127.27      7.31 o 
   1   1  13     7556.23     7369.73    264.06 o 
   2   1  13     3959.88     4168.57    161.51 o 
   3   1  13     2018.12     2100.48    107.43 o 
   4   1  13     2098.01     1987.67     78.68 o 
   5   1  13     1081.18     1036.65     54.53 o 
   6   1  13      152.45      197.04     27.57 o 
   7   1  13      266.72      302.91     42.43 o 
  -7   2  13      136.13      113.53     29.40 o 
  -6   2  13      103.40      177.84     27.26 o 
  -5   2  13      949.11      860.83     73.51 o 
  -4   2  13      224.95      302.27     40.16 o 
  -3   2  13       23.69       54.88     17.83 o 
  -2   2  13     8338.97     8127.86    350.29 o 
  -1   2  13      835.17      852.51     42.89 o 
   0   2  13     6334.62     6502.31    180.81 o 
   1   2  13      866.47      879.81     34.69 o 
   2   2  13     8539.33     7913.35    364.77 o 
   3   2  13       47.26       98.85     14.54 o 
   4   2  13      292.64      473.81     38.50 o 
   5   2  13      982.78      937.51     53.95 o 
   6   2  13      130.97      167.86     27.11 o 
   7   2  13      131.80       96.50     40.40 o 
  -6   3  13      291.15      265.58     45.28 o 
  -5   3  13      576.23      584.42     56.96 o 
  -4   3  13     1812.78     1869.14    129.14 o 
  -3   3  13     1879.82     1867.23    122.86 o 
  -2   3  13      447.16      582.80     66.45 o 
  -1   3  13     2216.04     2200.51     57.27 o 
   0   3  13      250.13      262.45     15.24 o 
   1   3  13     1915.86     1825.49     76.97 o 
   3   3  13     1732.29     1712.63    133.08 o 
   4   3  13     1912.04     1803.16     91.29 o 
   5   3  13      634.72      561.56     41.10 o 
   6   3  13      310.15      285.79     47.26 o 
  -6   4  13      341.66      307.30     49.34 o 
  -5   4  13      376.80      396.74     50.68 o 
  -4   4  13      211.00      231.66     36.30 o 
  -3   4  13      183.81      287.82     35.05 o 
  -2   4  13     1870.16     1872.94     68.53 o 
  -1   4  13     3235.18     3121.10     82.09 o 
   0   4  13      381.82      402.55     15.10 o 
   1   4  13     2824.62     2785.62     93.96 o 
   2   4  13     1860.47     1811.25     70.96 o 
   3   4  13      208.89      246.96     24.28 o 
   4   4  13      221.22      218.60     25.45 o 
   5   4  13      362.52      440.45     51.29 o 
   6   4  13      288.07      277.04     48.12 o 
  -6   5  13       70.21       94.40     40.09 o 
  -5   5  13      552.78      499.20     58.87 o 
  -4   5  13      236.33      239.80     38.21 o 
  -3   5  13      362.95      398.89     30.12 o 
  -2   5  13     1533.41     1472.53     55.77 o 
  -1   5  13      860.78      871.82     25.83 o 
   0   5  13      458.83      526.68     19.02 o 
   1   5  13      752.38      737.05     29.83 o 
   2   5  13     1484.39     1403.79     57.53 o 
   3   5  13      416.78      451.17     33.30 o 
   4   5  13      175.36      172.24     34.74 o 
   5   5  13      521.32      482.31     57.51 o 
   6   5  13       57.24       63.31     39.25 o 
  -5   6  13        3.97        2.78     32.71 o 
  -4   6  13      149.86      106.65     36.07 o 
  -3   6  13      682.66      652.72     41.81 o 
  -2   6  13      748.30      720.04     33.26 o 
  -1   6  13      620.87      628.94     24.15 o 
   0   6  13      714.96      754.10     25.35 o 
   1   6  13      538.77      519.48     23.69 o 
   2   6  13      736.70      718.32     34.39 o 
   3   6  13      813.04      790.46     62.88 o 
   4   6  13      209.17      282.32     41.31 o 
   5   6  13       13.32       28.31     35.06 o 
  -4   7  13      451.04      457.88     36.83 o 
  -3   7  13      197.29      216.14     25.42 o 
  -2   7  13      379.94      363.47     24.74 o 
  -1   7  13      464.04      474.85     22.69 o 
   0   7  13      132.18      170.91     12.01 o 
   1   7  13      561.23      523.08     26.13 o 
   2   7  13      489.76      492.98     31.77 o 
   3   7  13      146.37      110.57     33.39 o 
   4   7  13      400.89      427.12     55.99 o 
  -3   8  13      152.35      152.89     23.49 o 
  -2   8  13      113.25      158.03     19.20 o 
  -1   8  13      209.92      250.96     20.85 o 
   0   8  13      407.25      403.09     53.70 o 
   1   8  13      230.25      234.55     24.29 o 
   2   8  13       89.79      102.36     21.24 o 
   3   8  13      118.24      128.35     24.25 o 
  -1   9  13       83.00       71.41     20.66 o 
   0   9  13      430.05      401.72     32.25 o 
   1   9  13      104.67      119.06     21.41 o 
   0   0  14     6221.90     6106.59    266.40 o 
   1   0  14      953.31      995.00     72.97 o 
   2   0  14     1958.76     1650.29    141.15 o 
   3   0  14     4043.30     3951.58    148.95 o 
   4   0  14       16.66      167.27     39.40 o 
   5   0  14     1373.71     1234.58     53.35 o 
   6   0  14      417.86      448.72     38.64 o 
   7   0  14      241.60      305.52     36.66 o 
  -7   1  14      188.92      200.17     47.13 o 
  -6   1  14      477.51      541.74     32.80 o 
  -5   1  14      216.76      262.73     21.86 o 
  -4   1  14      872.42      939.33     42.90 o 
  -3   1  14     1573.72     1620.66     76.55 o 
  -2   1  14     3194.05     3456.35    207.21 o 
  -1   1  14     4314.00     4208.66    187.02 o 
   0   1  14    14640.57    14462.85    506.77 o 
   1   1  14     4662.75     4569.08    140.19 o 
   2   1  14     2982.52     3074.83    118.91 o 
   3   1  14     1495.78     1543.37     84.46 o 
   4   1  14      916.13     1003.43     42.21 o 
   5   1  14      219.96      291.58     27.90 o 
   6   1  14      400.49      368.21     51.21 o 
   7   1  14      222.05      194.54     50.02 o 
  -7   2  14       64.48       48.37     41.43 o 
  -6   2  14      748.80      742.65     54.56 o 
  -5   2  14       29.57       87.36     27.25 o 
  -4   2  14     1478.27     1438.21     97.17 o 
  -3   2  14     1001.38     1065.01     73.96 o 
  -2   2  14      973.22     1102.53    108.57 o 
  -1   2  14    10017.84    10083.28    262.91 o 
   0   2  14     1081.02     1163.74     33.87 o 
   1   2  14     9329.47     9201.26    351.30 o 
   2   2  14     1089.45     1337.00     60.36 o 
   3   2  14     1038.40      965.67     52.50 o 
   4   2  14     1342.03     1274.76     68.96 o 
   5   2  14       32.73       88.76     20.86 o 
   6   2  14      692.88      649.63     47.26 o 
   7   2  14       87.00      190.34     43.99 o 
  -6   3  14      137.95      144.71     38.71 o 
  -5   3  14     1026.77     1008.46     75.53 o 
  -4   3  14     1298.15     1239.29     94.89 o 
  -3   3  14     1378.35     1468.48    103.84 o 
  -2   3  14      143.56      161.63     18.47 o 
  -1   3  14     1493.30     1464.03     42.09 o 
   0   3  14     8776.57     8530.45    233.75 o 
   1   3  14     1567.80     1559.37     57.59 o 
   2   3  14      147.73      185.71     13.46 o 
   3   3  14     1479.94     1451.85     73.82 o 
   4   3  14     1296.92     1299.43     68.10 o 
   5   3  14      929.48      820.32     56.70 o 
   6   3  14      137.10      178.15     40.72 o 
  -6   4  14       76.27      102.66     38.19 o 
  -5   4  14      394.63      366.76     48.99 o 
  -4   4  14      127.49      253.67     36.32 o 
  -3   4  14     1126.21     1155.99     57.51 o 
  -2   4  14     1076.75     1055.86     42.96 o 
  -1   4  14      343.46      371.26     13.98 o 
   0   4  14     1089.75     1091.01     36.92 o 
   1   4  14      334.14      364.71     16.93 o 
   2   4  14     1108.98     1131.96     45.26 o 
   3   4  14     1235.33     1169.18     61.94 o 
   4   4  14       70.66      115.37     29.71 o 
   5   4  14      460.14      379.36     48.43 o 
   6   4  14       95.64      164.37     41.43 o 
  -6   5  14      252.11      191.20     46.01 o 
  -5   5  14       95.53       95.34     34.90 o 
  -4   5  14      756.29      735.30     64.15 o 
  -3   5  14      157.78      173.67     20.08 o 
  -2   5  14      738.47      769.00     34.63 o 
  -1   5  14      374.49      389.87     15.35 o 
   0   5  14      516.24      531.99     19.44 o 
   1   5  14      349.87      372.54     18.43 o 
   2   5  14      857.44      856.76     36.76 o 
   3   5  14      193.73      218.50     24.23 o 
   4   5  14      661.56      614.52     61.61 o 
   5   5  14       75.58      120.92     36.46 o 
   6   5  14      341.63      327.30     51.83 o 
  -5   6  14      193.15      237.23     44.17 o 
  -4   6  14      223.86      277.82     43.75 o 
  -3   6  14     1553.73     1447.33    100.77 o 
  -2   6  14      374.53      401.06     23.01 o 
  -1   6  14      374.32      427.58     19.24 o 
   0   6  14      350.20      346.00     15.46 o 
   1   6  14      300.87      314.92     18.00 o 
   2   6  14      363.06      341.86     23.14 o 
   3   6  14     1617.36     1602.78    110.07 o 
   4   6  14      211.63      154.06     37.48 o 
   5   6  14      141.53      167.49     42.82 o 
  -4   7  14       43.77       61.91     37.31 o 
  -3   7  14      359.34      366.93     31.48 o 
  -2   7  14      610.15      583.84     31.00 o 
  -1   7  14      107.50      132.57     13.52 o 
   0   7  14      332.07      349.89     16.46 o 
   1   7  14      132.50      161.46     14.09 o 
   2   7  14      611.61      612.12     37.60 o 
   3   7  14      286.95      290.86     43.54 o 
   4   7  14       37.56       98.73     36.26 o 
  -3   8  14       77.92      113.14     19.60 o 
  -2   8  14      101.17      130.25     18.49 o 
  -1   8  14      435.82      439.09     26.72 o 
   0   8  14      203.58      194.86     23.46 o 
   1   8  14      368.68      373.18     29.93 o 
   2   8  14       81.47       87.50     21.48 o 
   3   8  14      136.22      177.04     25.93 o 
  -1   9  14      122.39      129.11     22.01 o 
   0   9  14      341.24      313.04     29.23 o 
   1   9  14      128.15      129.47     22.06 o 
   1   0  15     5198.96     4889.73    174.32 o 
   3   0  15     1961.29     1978.37    109.69 o 
   4   0  15     1545.75     1603.58     65.05 o 
   5   0  15       24.35      158.91     23.70 o 
   6   0  15      337.26      391.27     37.04 o 
   7   0  15        7.14       36.92     26.41 o 
  -7   1  15       76.93       96.08     42.45 o 
  -6   1  15      521.11      516.11     45.38 o 
  -5   1  15      688.57      686.66     34.76 o 
  -4   1  15      901.75      952.05     43.47 o 
  -3   1  15      646.05      700.77     39.36 o 
  -2   1  15     1472.58     1588.60     68.23 o 
  -1   1  15     2430.59     2368.51     78.86 o 
   0   1  15     3837.97     3573.03    157.03 o 
   1   1  15     2742.76     2759.43     92.39 o 
   2   1  15     1239.58     1295.04     54.50 o 
   3   1  15      690.20      747.32     55.75 o 
   4   1  15     1005.95     1026.01     54.18 o 
   5   1  15      596.86      589.65     42.58 o 
   6   1  15      483.39      499.51     41.80 o 
   7   1  15       81.46       90.00     28.69 o 
  -7   2  15      281.93      312.83     57.26 o 
  -6   2  15      118.76      143.34     26.47 o 
  -5   2  15      458.27      457.69     53.08 o 
  -4   2  15      319.00      376.66     41.35 o 
  -3   2  15     2670.98     2522.66    162.72 o 
  -1   2  15       76.81      155.71     23.11 o 
   0   2  15     6379.07     6236.28    173.41 o 
   1   2  15       47.32       88.28     19.36 o 
   2   2  15     1036.89     1058.67     42.01 o 
   3   2  15     2481.78     2369.83    115.37 o 
   4   2  15      325.44      417.39     31.40 o 
   5   2  15      630.91      630.43     40.80 o 
   6   2  15      126.41      147.53     26.97 o 
   7   2  15      309.58      372.94     55.86 o 
  -6   3  15      248.44      313.24     47.82 o 
  -5   3  15      218.09      228.91     38.96 o 
  -4   3  15      608.24      575.66     56.21 o 
  -3   3  15     2076.73     1969.66    129.67 o 
  -2   3  15     1799.39     1839.22     83.33 o 
  -1   3  15     3660.72     3633.87     97.54 o 
   0   3  15       24.34       54.28      7.58 o 
   1   3  15     3597.89     3457.73    131.01 o 
   2   3  15     1961.94     1987.73     73.46 o 
   3   3  15     1879.95     1819.34     92.08 o 
   4   3  15      674.04      689.83     45.25 o 
   5   3  15      285.94      319.03     30.94 o 
   6   3  15      218.13      271.23     45.97 o 
  -6   4  15      325.00      288.59     48.67 o 
  -5   4  15       67.81       73.63     32.39 o 
  -4   4  15     1025.92      919.65     80.17 o 
  -3   4  15     1375.94     1463.79     69.52 o 
  -2   4  15      444.81      449.61     24.21 o 
  -1   4  15     1385.59     1356.56     40.87 o 
   0   4  15       55.99       79.31      7.79 o 
   1   4  15     1620.29     1569.12     56.22 o 
   2   4  15      544.99      628.22     27.27 o 
   3   4  15     1401.62     1422.85     76.92 o 
   4   4  15     1121.12     1060.39     58.01 o 
   5   4  15       56.46      101.22     34.01 o 
   6   4  15      283.20      278.66     48.96 o 
  -6   5  15      157.79      126.24     41.21 o 
  -5   5  15      262.19      242.60     43.79 o 
  -4   5  15      101.15      179.55     35.42 o 
  -3   5  15      302.99      277.65     28.64 o 
  -2   5  15      590.55      671.68     29.95 o 
  -1   5  15      470.99      470.27     16.69 o 
   0   5  15     3202.69     3174.16     88.24 o 
   1   5  15      398.69      381.85     19.74 o 
   2   5  15      563.78      622.92     31.34 o 
   3   5  15      301.34      327.87     28.97 o 
   4   5  15      110.04      165.33     34.49 o 
   5   5  15      213.57      200.78     41.04 o 
   6   5  15      148.88      174.01     44.79 o 
  -5   6  15      549.20      477.18     61.09 o 
  -4   6  15      600.07      488.96     59.42 o 
  -3   6  15      192.05      288.61     40.62 o 
  -2   6  15      605.32      584.04     28.83 o 
  -1   6  15     1004.54      961.71     35.52 o 
   0   6  15      144.04      155.02     10.91 o 
   1   6  15     1068.32     1022.89     35.87 o 
   2   6  15      585.95      545.65     29.69 o 
   3   6  15      181.27      213.35     36.87 o 
   4   6  15      517.09      589.63     60.83 o 
   5   6  15      549.74      521.25     61.92 o 
  -4   7  15      152.22      123.08     27.84 o 
  -3   7  15      181.27      196.05     25.50 o 
  -2   7  15      421.43      454.15     26.95 o 
  -1   7  15     1331.49     1257.41     44.47 o 
   0   7  15      146.41      152.62     11.94 o 
   1   7  15     1382.08     1295.49     44.69 o 
   2   7  15      368.66      450.92     51.74 o 
   3   7  15      156.63      181.84     36.13 o 
   4   7  15      164.68      122.97     37.27 o 
  -3   8  15      425.99      408.12     28.64 o 
  -2   8  15       23.02       32.12     16.30 o 
  -1   8  15      244.85      264.89     21.77 o 
   0   8  15       82.45      126.19     25.69 o 
   1   8  15      246.25      269.44     44.68 o 
   2   8  15       20.01       26.54     19.53 o 
   3   8  15      407.45      392.48     33.64 o 
  -1   9  15      112.04      126.48     22.20 o 
   0   9  15       96.24      121.42     23.28 o 
   1   9  15      107.94      105.52     21.55 o 
   0   0  16     5016.79     4662.73    204.66 o 
   1   0  16     2635.33     2214.26     69.53 o 
   3   0  16      417.13      520.61     25.09 o 
   4   0  16      273.20      353.67     22.14 o 
   5   0  16     1360.54     1306.24     70.14 o 
   6   0  16      104.49      174.50     45.17 o 
   7   0  16       16.23       -4.55     25.64 o 
  -7   1  16       35.31       41.50     40.06 o 
  -6   1  16      401.46      421.70     38.25 o 
  -5   1  16      851.38      847.05     38.98 o 
  -4   1  16     1953.60     1920.65     74.44 o 
  -3   1  16      494.42      487.56     29.43 o 
  -2   1  16     2653.20     2689.32     98.99 o 
  -1   1  16      822.64      779.58     24.97 o 
   0   1  16        8.97       14.33      3.70 o 
   1   1  16      598.73      583.87     47.70 o 
   2   1  16     2783.47     2694.65    101.83 o 
   3   1  16      483.91      451.16     27.48 o 
   4   1  16     1762.95     1721.69     90.94 o 
   5   1  16      633.69      634.74     46.93 o 
   6   1  16      312.99      337.92     35.64 o 
   7   1  16        9.04       47.97     27.57 o 
  -7   2  16      230.64      155.01     48.75 o 
  -6   2  16      221.88      222.12     30.54 o 
  -5   2  16      158.15      236.87     36.45 o 
  -4   2  16      298.41      363.06     39.87 o 
  -3   2  16      902.31      888.70     69.62 o 
  -2   2  16      988.94      974.75     52.20 o 
  -1   2  16     9429.20     9697.85    296.52 o 
   0   2  16      226.87      229.32      8.57 o 
   1   2  16    10089.32     9955.11    353.71 o 
   2   2  16     1228.10     1243.20     44.76 o 
   3   2  16      842.74      973.04     51.01 o 
   4   2  16      312.83      322.62     28.49 o 
   5   2  16      178.39      252.12     29.94 o 
   6   2  16      230.65      239.83     31.22 o 
   7   2  16      231.54      293.06     50.16 o 
  -6   3  16      362.78      406.61     58.35 o 
  -5   3  16      918.88      836.66     69.56 o 
  -4   3  16      201.62      292.63     39.66 o 
  -3   3  16     1706.26     1693.79    127.03 o 
  -2   3  16     2227.37     2020.86    114.29 o 
  -1   3  16     2209.52     2257.82     59.47 o 
   0   3  16       31.84       37.61      5.07 o 
   1   3  16     1980.27     1927.49     79.99 o 
   2   3  16     2212.58     2125.82     78.44 o 
   3   3  16     1962.69     1916.40     91.33 o 
   4   3  16      304.32      396.06     31.46 o 
   5   3  16      820.31      758.51     50.05 o 
   6   3  16      364.14      375.64     51.99 o 
  -6   4  16      153.82      130.16     40.12 o 
  -5   4  16      167.87      266.89     42.84 o 
  -4   4  16      447.92      570.61     54.64 o 
  -3   4  16      498.46      531.25     32.57 o 
  -2   4  16      960.58      938.98     39.49 o 
  -1   4  16     1518.53     1511.27     42.82 o 
   0   4  16     2917.49     2849.01     90.22 o 
   1   4  16     1422.36     1464.47     58.35 o 
   2   4  16     1081.06     1042.75     42.13 o 
   3   4  16      516.62      555.05     36.95 o 
   4   4  16      460.69      532.66     38.90 o 
   5   4  16      162.14      200.79     40.10 o 
   6   4  16      133.71      195.27     43.33 o 
  -6   5  16      603.69      582.01     68.34 o 
  -5   5  16       42.66       18.60     31.70 o 
  -4   5  16     1556.20     1405.87    109.30 o 
  -3   5  16      268.83      315.12     25.77 o 
  -2   5  16     1086.40     1149.42     42.95 o 
  -1   5  16     1622.31     1577.00     44.59 o 
   0   5  16     2108.31     2053.45     58.49 o 
   1   5  16     1538.13     1481.92     51.45 o 
   2   5  16      876.03      926.79     43.93 o 
   3   5  16      253.43      308.68     29.15 o 
   4   5  16     1599.90     1489.45    108.43 o 
   5   5  16       49.86       83.36     34.61 o 
   6   5  16      564.63      576.39     69.02 o 
  -5   6  16       37.98       90.20     38.11 o 
  -4   6  16      177.59      145.67     37.99 o 
  -3   6  16      505.63      532.10     35.53 o 
  -2   6  16     1113.00     1033.89     43.31 o 
  -1   6  16     1225.20     1176.15     43.32 o 
   0   6  16      214.66      219.62     12.65 o 
   1   6  16     1441.89     1368.12     43.99 o 
   2   6  16     1016.97     1004.10     44.52 o 
   3   6  16      419.57      407.87     49.57 o 
   4   6  16      219.78      249.54     40.29 o 
   5   6  16       41.59      103.10     38.34 o 
  -4   7  16       11.41       33.00     21.76 o 
  -3   7  16      760.37      627.34     41.33 o 
  -2   7  16       45.82       73.18     15.82 o 
  -1   7  16      208.14      261.00     17.01 o 
   0   7  16      500.56      500.14     20.40 o 
   1   7  16      250.55      328.68     21.63 o 
   2   7  16       36.65       52.29     22.25 o 
   3   7  16      693.17      616.28     59.66 o 
   4   7  16       21.41       19.17     33.00 o 
  -3   8  16      302.42      290.35     24.93 o 
  -2   8  16      129.13      106.86     18.28 o 
  -1   8  16      253.88      241.59     24.30 o 
   0   8  16      543.91      517.99     30.03 o 
   1   8  16      397.54      403.06     28.52 o 
   2   8  16       85.03       64.34     21.56 o 
   3   8  16      264.30      325.97     30.84 o 
  -1   9  16       72.13       94.06     21.51 o 
   0   9  16       17.13       93.85     46.00 o 
   1   9  16       84.07      119.81     24.19 o 
   1   0  17      299.08      258.01     14.99 o 
   3   0  17       35.05       42.08      9.00 o 
   4   0  17      464.13      496.80     26.91 o 
   5   0  17      299.46      302.52     29.48 o 
   6   0  17     1626.94     1303.19     73.66 o 
   7   0  17       31.93       22.81     34.89 o 
  -7   1  17      175.38      179.65     47.81 o 
  -6   1  17       56.34       80.43     25.29 o 
  -5   1  17      151.53      210.35     20.22 o 
  -4   1  17       81.47      183.41     16.74 o 
  -2   1  17     4327.85     4209.38    153.46 o 
  -1   1  17      473.58      393.00     12.88 o 
   0   1  17     1832.81     1714.55     64.16 o 
   2   1  17     4579.38     4217.32    157.60 o 
   4   1  17      139.81      208.23     24.22 o 
   5   1  17      102.33      181.43     35.18 o 
   6   1  17      103.34      146.40     32.38 o 
   7   1  17      151.82      180.23     33.21 o 
  -6   2  17       53.75       73.82     24.16 o 
  -5   2  17     1887.08     1744.80     93.98 o 
  -4   2  17      299.91      348.25     38.84 o 
  -3   2  17     2293.44     2345.78    152.27 o 
  -1   2  17      940.67      986.02     25.24 o 
   0   2  17       55.13       97.31      5.66 o 
   1   2  17      810.31      852.28     39.62 o 
   2   2  17      242.11      259.64     15.52 o 
   3   2  17     2163.16     2202.98    108.41 o 
   4   2  17      266.57      317.16     27.98 o 
   5   2  17     2214.00     1979.71     95.18 o 
   6   2  17       59.52       81.45     25.43 o 
  -6   3  17       22.34       26.77     24.08 o 
  -5   3  17      145.33      183.45     35.55 o 
  -4   3  17     1598.81     1440.30    105.57 o 
  -3   3  17     2144.71     2284.36    170.64 o 
  -2   3  17      180.63      185.27     12.34 o 
  -1   3  17     2085.00     1967.83     62.01 o 
   0   3  17     1030.38      959.13     26.36 o 
   1   3  17     2263.19     2128.82     76.91 o 
   2   3  17      226.76      249.93     31.02 o 
   3   3  17     2563.42     2664.84    122.19 o 
   4   3  17     1637.44     1444.94     75.84 o 
   5   3  17      111.74      179.14     26.62 o 
   6   3  17       13.73       63.74     34.17 o 
  -6   4  17      280.06      279.98     50.02 o 
  -5   4  17      819.22      861.68     73.84 o 
  -4   4  17     1279.92     1172.13     86.70 o 
  -3   4  17      280.83      270.70     22.80 o 
  -2   4  17      876.27      946.28     38.86 o 
  -1   4  17     1553.59     1524.95     44.23 o 
   0   4  17      314.50      418.84     18.02 o 
   1   4  17     1583.65     1590.06     60.50 o 
   2   4  17      949.13      964.90     41.09 o 
   3   4  17      310.11      308.79     26.97 o 
   4   4  17     1142.78     1051.21     61.14 o 
   5   4  17      858.57      755.71     71.70 o 
   6   4  17      333.19      350.64     51.79 o 
  -6   5  17       61.13      133.59     41.65 o 
  -5   5  17       39.00       40.93     33.49 o 
  -4   5  17       49.54      154.03     33.96 o 
  -3   5  17      173.68      189.45     20.38 o 
  -2   5  17     1911.40     1873.90     74.02 o 
  -1   5  17      107.39      145.04      9.10 o 
   0   5  17     6643.55     6685.40    182.00 o 
   1   5  17      111.41      143.60     14.12 o 
   2   5  17     2102.02     2068.77     76.97 o 
   3   5  17      154.47      181.72     23.57 o 
   4   5  17       46.96      134.63     32.29 o 
   5   5  17       61.38       44.98     33.79 o 
   6   5  17       62.51      108.96     42.21 o 
  -5   6  17      373.96      372.09     55.19 o 
  -4   6  17      200.41      239.87     43.83 o 
  -3   6  17      643.67      623.78     48.68 o 
  -2   6  17      541.27      575.57     29.60 o 
  -1   6  17      292.44      326.72     17.59 o 
   0   6  17       50.25       69.59      9.28 o 
   1   6  17      241.48      327.53     20.99 o 
   2   6  17      596.81      596.67     30.83 o 
   3   6  17      699.82      689.93     60.09 o 
   4   6  17      227.12      215.55     39.66 o 
   5   6  17      328.27      347.24     53.49 o 
  -4   7  17      145.39      137.20     25.55 o 
  -3   7  17      223.09      272.44     28.82 o 
  -2   7  17       78.88       51.56     16.70 o 
  -1   7  17     1421.08     1307.27     44.47 o 
   0   7  17       15.98       33.27      9.69 o 
   1   7  17     1278.87     1206.99     51.95 o 
   2   7  17       99.47       58.21     28.85 o 
   3   7  17      265.70      325.65     30.31 o 
   4   7  17      121.67      136.14     37.94 o 
  -3   8  17      385.17      353.65     27.02 o 
  -2   8  17      112.23      137.38     19.18 o 
  -1   8  17      215.13      259.71     21.67 o 
   0   8  17       55.44       93.27     22.14 o 
   1   8  17      216.64      235.18     25.34 o 
   2   8  17      111.79      131.07     23.30 o 
   3   8  17      401.42      401.56     33.79 o 
  -1   9  17      110.70       86.64     21.51 o 
   0   9  17      840.26      739.41     44.41 o 
   1   9  17       84.29      121.04     21.89 o 
   0   0  18    25733.99    20896.12   1239.83 o 
   1   0  18     1376.78     1279.08     41.39 o 
   2   0  18     2194.81     2074.28     66.99 o 
   3   0  18     1423.52     1333.45     93.08 o 
   4   0  18     1671.37     1619.17     66.00 o 
   5   0  18       10.57       15.66     18.77 o 
   6   0  18       71.42      267.72     32.07 o 
   7   0  18       29.40        2.85     27.06 o 
  -7   1  18      240.83      247.26     51.90 o 
  -6   1  18      563.32      514.37     61.39 o 
  -5   1  18      966.71      869.96     42.16 o 
  -4   1  18     2384.74     2242.95     88.19 o 
  -2   1  18     2009.88     2021.28     76.16 o 
  -1   1  18      102.08      111.70      6.21 o 
   0   1  18      322.44      381.89     17.95 o 
   1   1  18      162.04      189.34      9.80 o 
   2   1  18     2084.67     2058.80     66.24 o 
   4   1  18     2319.28     2186.27    108.51 o 
   5   1  18      916.12      859.73     52.57 o 
   6   1  18      466.05      499.15     83.33 o 
   7   1  18      243.97      223.25     35.10 o 
  -6   2  18        5.57       -2.47     23.20 o 
  -5   2  18       90.58      228.07     26.65 o 
  -4   2  18       99.13       94.59     25.01 o 
  -3   2  18      731.10      881.59     64.93 o 
  -2   2  18     1133.42     1190.33     42.70 o 
  -1   2  18     4703.48     4441.76    114.54 o 
   0   2  18     3827.45     3505.95    107.49 o 
   1   2  18     4044.89     3625.79    150.85 o 
   2   2  18     1049.57     1060.74     44.87 o 
   3   2  18      693.78      799.94     46.73 o 
   4   2  18      125.58      153.83     20.67 o 
   5   2  18       90.36      242.86     27.13 o 
   6   2  18       11.17       12.29     23.36 o 
  -6   3  18      165.14      160.21     28.78 o 
  -5   3  18      950.33      864.84     73.53 o 
  -4   3  18      137.02      177.13     31.33 o 
  -3   3  18     3063.51     3093.32    193.79 o 
  -2   3  18      103.78      106.61     10.19 o 
  -1   3  18       21.66       37.68      5.27 o 
   0   3  18     2020.62     1825.84     47.67 o 
   1   3  18       29.37       40.31      8.47 o 
   2   3  18      150.96      159.21     13.11 o 
   3   3  18     2814.53     2764.77    136.85 o 
   4   3  18       72.18      174.94     26.18 o 
   5   3  18      969.25      845.78     53.28 o 
   6   3  18      155.09      105.86     37.18 o 
  -6   4  18       58.09      132.96     39.43 o 
  -5   4  18      127.55      150.88     37.04 o 
  -4   4  18      194.92      276.49     39.13 o 
  -3   4  18      222.66      235.94     21.04 o 
  -2   4  18     2885.08     2743.61    100.19 o 
  -1   4  18     1431.87     1442.17     39.51 o 
   0   4  18     5265.34     5287.99    164.85 o 
   1   4  18     1237.79     1199.70     53.40 o 
   2   4  18     2962.58     2745.39    103.42 o 
   3   4  18      234.48      268.96     26.03 o 
   4   4  18      199.10      256.19     28.35 o 
   5   4  18      111.09      155.24     37.71 o 
   6   4  18       32.33       64.56     37.02 o 
  -5   5  18      141.30      141.41     38.95 o 
  -4   5  18     1287.93     1147.54     88.67 o 
  -3   5  18       44.91       61.95     16.68 o 
  -2   5  18     1862.06     1891.14     71.77 o 
  -1   5  18      566.85      538.20     19.22 o 
   1   5  18      578.94      550.26     27.35 o 
   2   5  18     1902.86     1891.28     74.21 o 
   3   5  18       27.58       30.94     18.87 o 
   4   5  18     1235.56     1031.49     86.28 o 
   5   5  18      160.85      167.83     39.52 o 
  -5   6  18        3.49       21.56     34.89 o 
  -4   6  18      283.42      255.01     45.04 o 
  -3   6  18      158.40      236.97     25.56 o 
  -2   6  18      264.35      268.48     24.20 o 
  -1   6  18     1447.10     1389.55     45.42 o 
   0   6  18      645.94      671.15     23.66 o 
   1   6  18     1297.33     1180.46     65.79 o 
   2   6  18      208.25      231.71     20.07 o 
   3   6  18      172.95      229.11     36.10 o 
   4   6  18      273.72      339.40     46.07 o 
   5   6  18        5.49       27.87     35.74 o 
  -4   7  18        7.52        4.54     32.02 o 
  -3   7  18      282.12      239.11     37.10 o 
  -2   7  18       61.35       65.34     23.57 o 
  -1   7  18       87.41      136.82     14.20 o 
   0   7  18      117.74      128.91     11.74 o 
   1   7  18      128.47      188.82     17.98 o 
   2   7  18       69.91       53.79     28.74 o 
   3   7  18      291.07      266.38     40.04 o 
   4   7  18        5.51        5.16     31.85 o 
  -3   8  18       90.15      129.71     20.63 o 
  -2   8  18      474.83      445.85     28.23 o 
  -1   8  18      633.02      556.38     30.51 o 
   0   8  18       78.79       75.64     17.63 o 
   1   8  18      599.42      530.91     36.03 o 
   2   8  18      437.86      428.53     33.58 o 
   3   8  18      114.81      129.81     24.88 o 
  -1   9  18       54.35       50.92     30.34 o 
   0   9  18        2.54       80.28     21.79 o 
   1   9  18       72.52       71.18     26.37 o 
   1   0  19       60.09       61.37      8.53 o 
   2   0  19     2058.58     2217.09     71.73 o 
   3   0  19      761.21      686.44    144.13 o 
   4   0  19     3222.31     3152.47    121.58 o 
   5   0  19       61.78       27.04     19.93 o 
   6   0  19     1332.06     1222.36     70.49 o 
   7   0  19        9.94       31.41     28.10 o 
  -7   1  19      153.24      116.09     45.82 o 
  -6   1  19      212.69      280.52     48.09 o 
  -5   1  19       95.02      162.26     19.29 o 
  -4   1  19      704.95      797.40     39.31 o 
  -3   1  19      899.18      755.46     89.27 o 
  -2   1  19     4319.13     4321.87    157.26 o 
  -1   1  19     2998.18     2660.91     88.18 o 
   0   1  19     5947.92     5442.99    197.50 o 
   1   1  19     3337.69     2977.08     90.35 o 
   2   1  19     4442.44     4312.09    136.90 o 
   3   1  19      726.26      719.03     57.64 o 
   4   1  19      811.78      936.01     49.60 o 
   5   1  19       98.29      181.96     25.06 o 
   6   1  19      229.33      271.17     32.86 o 
   7   1  19      174.49      222.58     34.74 o 
  -6   2  19      122.01      114.60     26.63 o 
  -5   2  19     2205.08     1984.02    103.71 o 
  -4   2  19      196.85      215.94     23.22 o 
  -3   2  19     3695.28     3746.97    227.66 o 
  -2   2  19      506.96      502.86     20.41 o 
  -1   2  19     2550.24     2685.76     73.36 o 
   0   2  19        7.08       31.74      4.51 o 
   1   2  19     2479.05     2514.74     97.34 o 
   2   2  19      598.55      614.66     25.77 o 
   3   2  19     3436.15     3266.76    160.77 o 
   4   2  19      167.70      191.52     23.10 o 
   5   2  19     2342.19     2164.38    105.04 o 
   6   2  19      137.73      145.81     28.35 o 
  -6   3  19       42.36       50.69     25.17 o 
  -5   3  19        3.72       33.75     28.26 o 
  -4   3  19       36.02       76.89     25.19 o 
  -3   3  19      323.21      383.53     40.14 o 
  -2   3  19     1169.39     1140.61     44.51 o 
  -1   3  19     3720.75     3689.01    115.05 o 
   0   3  19     4459.20     4372.68    111.15 o 
   1   3  19     4117.17     4028.64    141.17 o 
   2   3  19     1198.12     1168.01     47.21 o 
   3   3  19      227.15      299.48     26.83 o 
   4   3  19       20.36       19.47     18.35 o 
   5   3  19        4.57       49.14     23.88 o 
   6   3  19       50.39       97.70     36.91 o 
  -6   4  19      231.62      228.31     32.95 o 
  -5   4  19      143.14      177.66     38.51 o 
  -4   4  19     2099.09     1866.75    136.43 o 
  -3   4  19      399.66      394.40     28.70 o 
  -2   4  19      741.47      836.53     31.37 o 
  -1   4  19      831.61      885.88     26.19 o 
   0   4  19      353.31      408.79     21.47 o 
   1   4  19      741.49      738.27     35.94 o 
   2   4  19      567.07      561.95     31.93 o 
   3   4  19      447.75      445.11     33.55 o 
   4   4  19     2160.52     1929.44     97.07 o 
   5   4  19      115.87       90.27     35.21 o 
   6   4  19      164.26      151.91     41.28 o 
  -5   5  19       58.99       34.61     33.29 o 
  -4   5  19       84.16      145.48     34.97 o 
  -3   5  19      242.71      246.32     23.38 o 
  -2   5  19     2321.60     2290.54     88.28 o 
  -1   5  19      325.40      315.21     13.90 o 
   0   5  19     2133.74     1979.99     56.82 o 
   1   5  19      338.15      325.40     20.63 o 
   2   5  19     2573.80     2468.59     91.42 o 
   3   5  19      227.54      225.52     26.16 o 
   4   5  19      107.62      164.30     35.67 o 
   5   5  19       61.88       90.76     36.22 o 
  -5   6  19      209.03      187.69     44.37 o 
  -4   6  19      390.09      377.32     53.61 o 
  -3   6  19      494.32      475.77     34.80 o 
  -2   6  19      199.82      231.76     18.07 o 
  -1   6  19       96.30      153.22     13.71 o 
   0   6  19       59.45       68.63      9.48 o 
   1   6  19       99.79      174.72     21.73 o 
   2   6  19      113.15      117.52     19.91 o 
   3   6  19      433.32      450.55     50.17 o 
   4   6  19      543.32      538.84     55.26 o 
   5   6  19      213.04      215.77     44.52 o 
  -4   7  19        7.92       17.81     21.37 o 
  -3   7  19      207.81      228.55     27.18 o 
  -2   7  19       41.17       30.25     15.28 o 
  -1   7  19     1086.24     1028.09     39.79 o 
   0   7  19      205.82      173.48     12.80 o 
   1   7  19     1295.09     1220.83     47.73 o 
   2   7  19       46.69       49.14     28.86 o 
   3   7  19      176.34      199.83     37.91 o 
   4   7  19       11.12        5.81     33.06 o 
  -3   8  19      260.76      253.95     24.31 o 
  -2   8  19      183.89      159.42     28.13 o 
  -1   8  19      194.07      212.46     20.39 o 
   0   8  19       59.55       80.15     17.51 o 
   1   8  19      178.93      194.15     23.93 o 
   2   8  19      176.92      189.92     24.91 o 
   3   8  19      268.49      233.48     28.66 o 
  -1   9  19       30.12       71.15     31.71 o 
   0   9  19      681.13      583.83     39.35 o 
   1   9  19       47.60       82.58     27.04 o 
   0   0  20     3952.99     2697.26    163.76 o 
   1   0  20        2.17        1.11      3.72 o 
   2   0  20     8230.97     7684.68    241.96 o 
   3   0  20      384.90      352.23     49.80 o 
   4   0  20       64.95      133.87     22.74 o 
   5   0  20       67.68       52.48     21.00 o 
   6   0  20       81.29      157.40     28.12 o 
   7   0  20       27.57       30.58     28.41 o 
  -7   1  20      120.21      146.50     48.52 o 
  -6   1  20      428.05      485.39     60.21 o 
  -5   1  20     1081.55     1044.04     58.86 o 
  -4   1  20     2516.71     2563.82    123.96 o 
  -3   1  20     1012.82     1051.89     54.34 o 
  -2   1  20     1117.78     1234.16     48.39 o 
  -1   1  20     1518.40     1382.52     55.64 o 
   0   1  20       55.96       87.93     13.35 o 
   1   1  20     1421.68     1299.07     44.45 o 
   2   1  20     1171.20     1263.11     42.11 o 
   3   1  20     1022.11     1045.03     43.88 o 
   4   1  20     2583.92     2595.21    124.81 o 
   5   1  20     1151.06     1038.59     60.07 o 
   6   1  20      464.74      441.24     40.82 o 
   7   1  20      191.24      212.33     34.88 o 
  -6   2  20       93.67       92.16     48.64 o 
  -5   2  20       32.49      187.51     47.88 o 
  -4   2  20       46.37       67.96     27.74 o 
  -3   2  20     3073.78     3164.68    141.27 o 
  -2   2  20      294.09      278.01     12.88 o 
  -1   2  20     7118.89     6799.62    188.83 o 
   0   2  20      220.59      168.85      8.38 o 
   1   2  20     7431.76     6986.53    216.94 o 
   2   2  20      218.81      187.98     19.64 o 
   3   2  20     2752.99     2796.98    140.89 o 
   4   2  20       71.35       86.68     18.81 o 
   5   2  20       33.46      193.55     26.12 o 
   6   2  20       64.78       72.63     25.94 o 
  -6   3  20      251.58      324.05     58.36 o 
  -5   3  20      863.30      799.34     48.76 o 
  -4   3  20      842.50      768.51     60.18 o 
  -3   3  20      117.45      189.42     29.10 o 
  -2   3  20      622.57      630.07     27.01 o 
  -1   3  20     1793.87     1771.95     54.93 o 
   0   3  20      275.52      305.64     15.22 o 
   1   3  20     1812.41     1787.37     68.36 o 
   2   3  20      589.05      600.67     29.49 o 
   3   3  20      129.87      185.17     22.21 o 
   4   3  20      708.59      608.05     43.64 o 
   5   3  20      765.17      668.01     69.37 o 
   6   3  20      239.47      180.52     44.35 o 
  -6   4  20        3.61       36.14     26.18 o 
  -5   4  20       75.67       90.83     34.38 o 
  -4   4  20      320.02      399.65     47.63 o 
  -3   4  20       25.28       35.51     13.62 o 
  -2   4  20     2538.50     2371.81     78.39 o 
  -1   4  20      872.97      942.55     33.26 o 
   0   4  20      946.63      832.18     34.85 o 
   1   4  20      902.99      996.37     40.89 o 
   2   4  20     2054.46     1817.90     80.00 o 
   3   4  20       11.23       17.09     16.58 o 
   4   4  20      298.87      349.27     32.48 o 
   5   4  20       80.02       63.61     24.53 o 
   6   4  20        7.27       26.73     35.26 o 
  -5   5  20        8.88        0.15     32.75 o 
  -4   5  20      686.83      709.91     62.08 o 
  -3   5  20      514.37      484.91     34.55 o 
  -2   5  20     1049.06     1088.85     44.26 o 
  -1   5  20      387.22      376.24     15.60 o 
   0   5  20        0.01       39.33      7.90 o 
   1   5  20      458.10      425.09     23.54 o 
   2   5  20     1040.79     1038.42     46.04 o 
   3   5  20      543.87      578.48     39.06 o 
   4   5  20      611.39      544.32     43.41 o 
   5   5  20       22.95        8.29     33.21 o 
  -4   6  20       21.57       36.76     31.25 o 
  -3   6  20      108.30      129.83     21.71 o 
  -2   6  20      940.21      859.62     38.63 o 
  -1   6  20     1228.36     1121.25     39.28 o 
   0   6  20       48.16       49.36      9.35 o 
   1   6  20     1162.90     1069.85     58.53 o 
   2   6  20      907.23      861.19     49.68 o 
   3   6  20      136.27      206.13     34.28 o 
   4   6  20       34.49       74.75     33.36 o 
   5   6  20      106.05      103.45     39.52 o 
  -4   7  20       43.40       29.44     23.01 o 
  -3   7  20      440.20      409.15     35.20 o 
  -2   7  20        8.94        9.50     14.99 o 
  -1   7  20        0.96       48.83     12.26 o 
   0   7  20       21.43       33.04     10.08 o 
   1   7  20        6.27       50.79     14.93 o 
   2   7  20       18.21       54.88     29.04 o 
   3   7  20      474.39      544.57     51.35 o 
   4   7  20       48.43        8.44     32.15 o 
  -3   8  20      168.79      193.63     22.51 o 
  -2   8  20        2.36        6.21     15.94 o 
  -1   8  20      374.90      341.12     24.97 o 
   0   8  20      551.71      526.13     30.70 o 
   1   8  20      370.09      384.21     53.02 o 
   2   8  20       16.82       15.14     20.17 o 
   3   8  20      184.22      204.66     27.81 o 
   0   9  20       27.92       46.94     21.63 o 
   1   0  21       11.79       11.88      5.93 o 
   2   0  21     1833.98     1953.28     62.21 o 
   3   0  21      296.12      254.45     42.23 o 
   4   0  21     1108.57     1037.20     45.85 o 
   5   0  21       27.72       21.70     19.90 o 
   6   0  21     1049.58     1003.46     62.02 o 
   7   0  21        1.16       21.66     28.29 o 
  -6   1  21      328.18      213.52     47.50 o 
  -5   1  21      333.65      425.87     34.68 o 
  -4   1  21       13.16      117.36     31.87 o 
  -3   1  21      562.57      556.75     37.31 o 
  -2   1  21     1618.06     1612.23     50.64 o 
  -1   1  21     5549.71     5386.06    144.87 o 
   0   1  21    14635.73    13556.89    590.61 o 
   1   1  21     5322.80     5042.33    190.99 o 
   2   1  21     1530.75     1512.45     51.72 o 
   3   1  21      762.81      792.62     50.09 o 
   5   1  21      286.65      408.46     42.80 o 
   6   1  21      380.49      366.47     36.37 o 
  -6   2  21        6.71       15.40     23.52 o 
  -5   2  21     1654.15     1524.43     79.74 o 
  -4   2  21       15.40       16.25     15.61 o 
  -3   2  21     5307.35     5162.26    245.23 o 
  -2   2  21      851.05      851.40     30.26 o 
  -1   2  21      208.51      233.05     12.34 o 
   0   2  21       50.69       84.32      9.20 o 
   1   2  21      243.76      308.20     13.50 o 
   2   2  21      878.77      885.92     38.64 o 
   3   2  21     5578.37     5479.76    246.40 o 
   4   2  21       24.20       29.92     17.07 o 
   5   2  21     1558.53     1482.04     95.96 o 
   6   2  21        2.73        7.86     23.71 o 
  -6   3  21      250.38      265.85     33.84 o 
  -5   3  21        5.29       38.65     21.38 o 
  -4   3  21      524.39      487.16     49.95 o 
  -3   3  21     2176.42     2074.96    143.51 o 
  -2   3  21      736.20      708.83     30.38 o 
  -1   3  21     2627.87     2622.37     70.82 o 
   0   3  21     3745.04     3572.33    100.77 o 
   1   3  21     2463.65     2446.91     96.03 o 
   2   3  21      699.11      712.66     32.84 o 
   3   3  21     2244.31     2076.58    102.30 o 
   4   3  21      477.55      478.49     37.44 o 
   5   3  21        6.35       68.41     22.70 o 
   6   3  21      209.21      224.71     33.73 o 
  -6   4  21      528.48      509.21     46.20 o 
  -5   4  21       10.83       13.29     30.72 o 
  -4   4  21     1129.36     1048.69     83.99 o 
  -3   4  21      426.38      412.95     30.19 o 
  -2   4  21     1286.70     1398.02     53.36 o 
  -1   4  21     1522.47     1539.51     41.64 o 
   0   4  21       65.45       74.38      9.49 o 
   1   4  21     1241.13     1218.84     56.23 o 
   2   4  21     1376.31     1336.78     55.50 o 
   3   4  21      422.23      462.37     34.99 o 
   4   4  21     1060.34     1008.18     59.71 o 
   5   4  21       15.42       31.56     23.26 o 
   6   4  21      604.61      560.11     64.62 o 
  -5   5  21      187.07      186.31     42.38 o 
  -4   5  21      146.90      205.76     39.35 o 
  -3   5  21       47.96       60.35     16.99 o 
  -2   5  21      330.11      335.53     21.28 o 
  -1   5  21      260.45      299.75     13.33 o 
   0   5  21     1608.67     1522.84     50.59 o 
   1   5  21      261.32      255.89     24.63 o 
   2   5  21      360.44      361.68     23.07 o 
   3   5  21       65.71       83.28     21.01 o 
   4   5  21      126.91      175.20     27.05 o 
   5   5  21      167.56      131.24     40.55 o 
  -5   6  21      476.02      450.53     61.18 o 
  -4   6  21      241.70      264.16     28.19 o 
  -3   6  21      359.02      345.25     30.09 o 
  -2   6  21      309.57      376.85     24.21 o 
  -1   6  21      496.26      523.46     23.81 o 
   0   6  21      559.16      527.89     20.84 o 
   1   6  21      569.91      570.64     37.04 o 
   2   6  21      373.20      421.27     32.71 o 
   3   6  21      370.61      362.64     33.39 o 
   4   6  21      212.95      239.00     41.91 o 
   5   6  21      469.42      524.50     62.62 o 
  -4   7  21      106.28      110.71     25.23 o 
  -3   7  21      327.19      328.43     33.69 o 
  -2   7  21      385.48      366.49     28.13 o 
  -1   7  21      892.51      835.28     31.19 o 
   0   7  21      223.38      245.03     14.52 o 
   1   7  21      776.31      684.96     36.42 o 
   2   7  21      417.21      411.04     45.73 o 
   3   7  21      370.20      395.75     44.72 o 
   4   7  21       78.19       51.08     35.98 o 
  -3   8  21      239.48      198.80     22.92 o 
  -2   8  21      232.29      218.83     21.82 o 
  -1   8  21      286.66      266.61     22.80 o 
   0   8  21       65.93       93.94     17.98 o 
   1   8  21      297.97      289.40     26.57 o 
   2   8  21      211.16      200.72     25.97 o 
   3   8  21      214.30      231.93     28.71 o 
   0   9  21      236.31      215.21     26.58 o 
   0   0  22     4469.16     3748.11    244.68 o 
   1   0  22      132.40      141.37     10.53 o 
   2   0  22      812.85      734.49     25.70 o 
   3   0  22     2825.90     2731.76    105.28 o 
   4   0  22      464.01      602.37     31.31 o 
   5   0  22      138.10      209.78     27.51 o 
   6   0  22      145.10      210.36     31.00 o 
  -6   1  22      386.71      317.85     55.41 o 
  -5   1  22      338.57      320.45     30.30 o 
  -4   1  22      809.60      761.61     47.80 o 
  -3   1  22     1275.72     1277.83     59.67 o 
  -2   1  22     1141.92     1149.05     37.93 o 
  -1   1  22     1861.35     1858.03     54.86 o 
   0   1  22     1491.43     1539.81     71.32 o 
   1   1  22     2097.86     2102.78     73.42 o 
   2   1  22     1117.53     1119.27     44.14 o 
   3   1  22     1068.91     1017.19     59.33 o 
   4   1  22      973.64      937.18     55.43 o 
   5   1  22      327.94      314.18     31.80 o 
   6   1  22      470.39      534.96     43.04 o 
  -6   2  22      113.71       84.84     26.87 o 
  -5   2  22       22.06       95.83     22.22 o 
  -4   2  22      349.94      376.07     30.06 o 
  -3   2  22     2084.88     2132.44    182.25 o 
  -2   2  22      556.49      524.72     21.36 o 
  -1   2  22     3858.92     3687.22     99.36 o 
   0   2  22      945.20      807.54     32.69 o 
   1   2  22     3678.03     3426.00    114.03 o 
   2   2  22      610.65      602.78     26.95 o 
   3   2  22     2113.19     2210.40    106.78 o 
   4   2  22      339.52      311.75     30.10 o 
   5   2  22       35.35      127.50     37.18 o 
   6   2  22      120.41      108.18     27.89 o 
  -6   3  22      185.10      185.43     31.12 o 
  -5   3  22      371.81      421.39     45.86 o 
  -4   3  22      690.96      686.49     44.47 o 
  -3   3  22     1478.94     1541.97    106.32 o 
  -2   3  22      606.06      629.22     26.75 o 
  -1   3  22      104.20      114.04      7.08 o 
   0   3  22     4156.10     4031.62    143.23 o 
   1   3  22       85.32       86.90     11.03 o 
   2   3  22      527.28      534.45     28.51 o 
   3   3  22     1384.57     1430.38     75.46 o 
   4   3  22      792.56      739.85     53.33 o 
   5   3  22      407.80      438.95     38.82 o 
   6   3  22      146.89      167.29     30.86 o 
  -6   4  22       51.53       96.82     28.99 o 
  -5   4  22      216.16      183.76     41.66 o 
  -4   4  22      292.81      258.32     42.33 o 
  -3   4  22      358.59      395.22     28.86 o 
  -2   4  22      345.51      401.66     23.45 o 
  -1   4  22     1488.47     1494.05     43.17 o 
   0   4  22     2135.81     2064.62     66.27 o 
   1   4  22     1485.17     1471.81     59.14 o 
   2   4  22      446.48      493.98     25.93 o 
   3   4  22      366.93      376.45     31.97 o 
   4   4  22      282.96      345.93     42.21 o 
   5   4  22      225.91      274.41     32.18 o 
   6   4  22       64.28      143.77     41.93 o 
  -5   5  22      117.56      122.02     39.02 o 
  -4   5  22      754.98      682.17     68.26 o 
  -3   5  22      179.90      189.09     22.19 o 
  -2   5  22      861.35      890.71     38.68 o 
  -1   5  22      955.23      895.67     27.36 o 
   0   5  22      110.59      168.28     12.81 o 
   1   5  22      784.46      714.66     46.67 o 
   2   5  22      896.84      884.89     40.63 o 
   3   5  22      217.18      241.36     27.25 o 
   4   5  22      787.10      762.17     55.97 o 
   5   5  22      106.63      114.64     38.81 o 
  -5   6  22      125.37      131.15     42.13 o 
  -4   6  22      332.61      312.87     30.90 o 
  -3   6  22      712.77      694.14     41.90 o 
  -2   6  22       43.34       49.48     14.65 o 
  -1   6  22     1062.33     1011.49     37.37 o 
   0   6  22      931.40      913.53     30.54 o 
   1   6  22     1121.41     1085.36     56.60 o 
   2   6  22       70.75       95.93     22.00 o 
   3   6  22      617.58      584.52     44.85 o 
   4   6  22      348.97      356.75     48.99 o 
   5   6  22      148.41      177.20     44.00 o 
  -4   7  22       66.31       76.58     23.96 o 
  -3   7  22      258.42      286.29     29.15 o 
  -2   7  22      311.27      340.46     24.43 o 
  -1   7  22      147.58      185.29     15.12 o 
   0   7  22      268.10      257.35     14.90 o 
   1   7  22      102.39      130.00     17.89 o 
   2   7  22      317.71      368.84     43.77 o 
   3   7  22      252.21      209.50     38.94 o 
   4   7  22       79.81       48.88     35.97 o 
  -3   8  22       94.80      124.79     20.27 o 
  -2   8  22      272.49      276.87     24.62 o 
  -1   8  22      399.62      366.08     25.98 o 
   0   8  22       52.87       44.41     17.23 o 
   1   8  22      419.18      399.57     31.57 o 
   2   8  22      346.85      374.35     30.55 o 
   3   8  22       72.36       73.74     24.18 o 
   1   0  23     1743.69     1578.36     50.72 o 
   2   0  23      541.83      607.04     22.32 o 
   3   0  23      104.21      157.70     16.38 o 
   4   0  23     1564.42     1515.93     62.96 o 
   5   0  23        2.79       47.51     21.39 o 
   6   0  23      391.17      359.87     53.62 o 
  -6   1  23      288.97      309.84     51.49 o 
  -5   1  23      323.53      359.62     32.75 o 
  -4   1  23       13.59       54.83     16.33 o 
  -3   1  23      243.14      266.81     22.45 o 
  -2   1  23     2844.67     2741.89     84.53 o 
  -1   1  23     1308.22     1221.49     36.52 o 
   0   1  23       39.20       57.07      6.63 o 
   1   1  23     1437.45     1312.85     49.08 o 
   2   1  23     2640.78     2510.60    119.42 o 
   3   1  23      263.57      266.97     23.81 o 
   4   1  23       69.41      100.96     19.20 o 
   5   1  23      417.32      394.74     49.37 o 
   6   1  23      271.91      255.13     33.73 o 
  -6   2  23        1.89       30.67     23.53 o 
  -5   2  23      957.75      912.08    110.74 o 
  -4   2  23     1039.19     1060.71     67.70 o 
  -3   2  23      423.07      421.03     41.79 o 
  -2   2  23      914.39      955.14     32.68 o 
  -1   2  23     2159.72     2096.80     58.41 o 
   0   2  23     4262.11     3859.23    138.20 o 
   1   2  23     2070.89     1988.78     76.48 o 
   2   2  23      867.73      890.39     39.02 o 
   4   2  23     1088.42     1010.25     58.43 o 
   5   2  23      809.67      797.07     52.80 o 
   6   2  23       11.66       11.02     24.48 o 
  -6   3  23      113.95      124.88     29.51 o 
  -5   3  23       91.97      113.50     25.28 o 
  -4   3  23     1100.16     1076.41     58.03 o 
  -3   3  23      669.49      659.52     32.20 o 
  -2   3  23      326.65      352.75     17.11 o 
  -1   3  23     3150.73     3112.63     83.68 o 
   1   3  23     3031.92     2889.13    113.05 o 
   2   3  23      276.75      285.56     19.61 o 
   3   3  23      801.78      763.51     43.49 o 
   4   3  23     1007.00      947.58     58.19 o 
   5   3  23       92.87      137.62     26.56 o 
   6   3  23      123.67      170.46     31.17 o 
  -6   4  23      255.17      227.77     34.71 o 
  -5   4  23      347.87      330.90     35.13 o 
  -4   4  23     1247.94     1150.45     97.74 o 
  -3   4  23      265.87      294.05     24.98 o 
  -2   4  23      354.03      396.57     21.26 o 
  -1   4  23     2449.69     2391.91     65.73 o 
   0   4  23      579.95      651.03     25.55 o 
   1   4  23     3004.86     2938.70     97.61 o 
   2   4  23      269.50      286.25     21.21 o 
   3   4  23      301.32      337.33     37.47 o 
   4   4  23     1455.41     1348.02     71.28 o 
   5   4  23      383.51      349.39     35.98 o 
   6   4  23      288.71      302.90     50.13 o 
  -5   5  23      261.93      269.33     47.17 o 
  -4   5  23       47.55       95.92     34.04 o 
  -3   5  23      631.55      654.66     54.83 o 
  -2   5  23     2113.94     2018.41     75.40 o 
  -1   5  23      163.89      184.06     16.08 o 
   0   5  23      479.65      469.55     21.45 o 
   1   5  23      223.81      215.45     22.75 o 
   2   5  23     2028.20     1930.21     77.68 o 
   3   5  23      676.28      648.95     59.92 o 
   4   5  23       42.08      123.66     33.02 o 
   5   5  23      226.85      171.68     41.40 o 
  -5   6  23      158.78      112.74     41.17 o 
  -4   6  23      141.78      143.25     24.16 o 
  -3   6  23      748.70      700.97     43.08 o 
  -2   6  23      430.88      413.32     25.50 o 
  -1   6  23      570.42      566.03     25.68 o 
   0   6  23       83.91      103.74     10.72 o 
   1   6  23      653.68      749.37     41.31 o 
   2   6  23      407.89      418.09     47.39 o 
   3   6  23      664.87      654.14     46.59 o 
   4   6  23      109.59      110.35     35.73 o 
   5   6  23      150.83      102.01     40.56 o 
  -4   7  23      428.23      417.38     36.88 o 
  -3   7  23      392.94      361.63     32.22 o 
  -2   7  23      670.71      600.50     32.06 o 
  -1   7  23      500.66      509.67     29.55 o 
   0   7  23      214.41      238.62     14.44 o 
   1   7  23      551.22      525.02     29.86 o 
   2   7  23      599.51      597.69     43.30 o 
   3   7  23      319.87      271.04     43.62 o 
  -3   8  23      132.71      186.11     31.74 o 
  -2   8  23      285.54      287.74     24.43 o 
  -1   8  23       59.27       91.43     18.21 o 
   0   8  23      171.61      147.42     20.10 o 
   1   8  23       61.52       71.35     20.23 o 
   2   8  23      278.60      286.41     29.13 o 
   3   8  23      116.26      101.83     25.66 o 
   0   0  24       37.10       59.21     16.13 o 
   1   0  24     2870.75     2668.63     84.18 o 
   2   0  24     1806.72     1649.41     53.52 o 
   3   0  24     3369.48     3211.94    123.09 o 
   4   0  24      464.08      454.86     34.70 o 
   5   0  24     2047.86     1856.89     96.17 o 
   6   0  24        4.25        2.54     24.83 o 
  -6   1  24      467.00      523.44     64.32 o 
  -5   1  24      147.72      180.52     25.11 o 
  -4   1  24      478.44      478.15     34.15 o 
  -3   1  24      494.94      506.02     32.15 o 
  -2   1  24     3964.89     3867.32    118.62 o 
  -1   1  24     1026.33      936.71     28.12 o 
   0   1  24     1539.99     1570.69     60.16 o 
   1   1  24     1111.62      933.24     37.48 o 
   2   1  24     3735.68     3606.34    167.64 o 
   3   1  24      502.27      483.44     33.86 o 
   4   1  24      456.55      492.95     36.73 o 
   5   1  24      121.96      166.00     26.77 o 
   6   1  24      500.86      474.70     46.19 o 
  -6   2  24      210.51      137.48     43.16 o 
  -5   2  24      112.51      156.35     25.46 o 
  -4   2  24      806.15      806.36     46.83 o 
  -3   2  24       85.83       86.38     17.31 o 
  -2   2  24     1057.04     1089.50     37.69 o 
  -1   2  24     1201.98     1117.94     31.40 o 
   0   2  24      760.92      743.83     37.34 o 
   1   2  24     1055.97      921.23     40.63 o 
   2   2  24     1090.83     1121.53     45.25 o 
   3   2  24      197.91      214.97     21.79 o 
   4   2  24      725.44      712.94     47.69 o 
   5   2  24      125.96      159.96     26.63 o 
   6   2  24      232.51      224.38     32.76 o 
  -6   3  24       14.69       16.71     25.17 o 
  -5   3  24      764.69      724.65     48.61 o 
  -4   3  24      158.61      231.75     25.63 o 
  -3   3  24      719.99      738.69     34.02 o 
  -2   3  24     2635.14     2480.81     84.65 o 
  -1   3  24      789.35      769.49     26.41 o 
   1   3  24      989.59      996.56     37.20 o 
   2   3  24     2903.94     2889.83    100.78 o 
   3   3  24      737.72      736.55     44.99 o 
   4   3  24       93.78      147.08     28.15 o 
   5   3  24      765.10      723.50     49.63 o 
   6   3  24        5.60       54.44     27.67 o 
  -6   4  24       92.98      155.80     31.81 o 
  -5   4  24      676.88      722.03     48.94 o 
  -4   4  24       77.47       80.17     31.31 o 
  -3   4  24      893.07      937.54     49.94 o 
  -2   4  24     1679.58     1649.12     62.83 o 
  -1   4  24      765.09      790.53     23.53 o 
   0   4  24     3016.52     2909.91     91.55 o 
   1   4  24      802.89      823.45     36.26 o 
   2   4  24     1663.15     1613.65     65.20 o 
   3   4  24      860.11      849.45     52.56 o 
   4   4  24       80.93      138.37     24.28 o 
   5   4  24      676.31      672.55     50.17 o 
   6   4  24       86.56       96.98     41.57 o 
  -5   5  24       47.48       52.37     25.75 o 
  -4   5  24     1030.94      919.26     79.83 o 
  -3   5  24      393.63      412.62     31.58 o 
  -2   5  24      265.35      300.61     20.66 o 
  -1   5  24     1001.84      995.92     46.34 o 
   0   5  24      690.42      746.59     28.77 o 
   1   5  24      876.86      828.95     50.87 o 
   2   5  24      338.62      355.58     23.16 o 
   3   5  24      368.57      388.45     34.56 o 
   4   5  24      933.28      912.91     56.78 o 
   5   5  24       29.04       40.05     33.33 o 
  -5   6  24      332.54      315.82     51.90 o 
  -4   6  24      198.73      207.74     27.51 o 
  -3   6  24      111.80      118.83     22.06 o 
  -2   6  24      471.24      432.96     26.38 o 
  -1   6  24      867.34      824.51     32.01 o 
   0   6  24      287.65      289.51     16.63 o 
   1   6  24      872.38      861.79     48.93 o 
   2   6  24      449.27      437.95     35.02 o 
   3   6  24      173.10      180.97     26.46 o 
   4   6  24      224.32      289.08     45.75 o 
   5   6  24      270.63      258.02     49.55 o 
  -4   7  24       65.48      122.88     25.55 o 
  -3   7  24      244.22      259.00     28.96 o 
  -2   7  24      318.97      294.68     23.01 o 
  -1   7  24      104.00      120.38     17.40 o 
   0   7  24      873.33      792.34     27.86 o 
   1   7  24       82.09      119.84     17.63 o 
   2   7  24      280.76      276.92     31.35 o 
   3   7  24      289.66      238.72     39.96 o 
  -2   8  24      139.71      155.67     20.95 o 
  -1   8  24      293.54      344.80     24.38 o 
   0   8  24      354.87      348.77     25.79 o 
   1   8  24      218.47      170.72     24.80 o 
   2   8  24      209.91      240.00     27.15 o 
   1   0  25     5060.12     4671.20    145.53 o 
   2   0  25     1078.27      996.95     34.16 o 
   3   0  25     1091.43     1209.49     61.58 o 
   4   0  25      222.08      260.84     27.43 o 
   5   0  25       61.30      166.70     27.21 o 
   6   0  25      210.44      245.91     34.32 o 
  -6   1  25      590.10      480.16     61.82 o 
  -5   1  25      652.74      655.97     63.47 o 
  -4   1  25     1284.74     1220.30     61.22 o 
  -3   1  25     1043.76     1058.70     53.10 o 
  -2   1  25      524.89      591.84     23.61 o 
  -1   1  25       90.56      110.38      7.47 o 
   0   1  25     6477.33     5911.40    215.11 o 
   1   1  25      141.48      181.09     16.55 o 
   2   1  25      798.53      821.93     53.26 o 
   3   1  25      901.42      908.12     53.88 o 
   4   1  25     1106.77     1026.93     76.49 o 
   5   1  25      645.47      608.55     44.39 o 
   6   1  25      502.91      470.59     42.81 o 
  -6   2  25        8.76       45.10     37.67 o 
  -5   2  25      188.43      196.25     26.83 o 
  -4   2  25      333.30      416.91     36.98 o 
  -3   2  25     1117.44     1143.91     59.09 o 
  -2   2  25     1800.06     1656.24     57.07 o 
  -1   2  25      408.61      387.55     15.74 o 
   0   2  25     3650.68     3408.72    125.82 o 
   1   2  25      536.31      499.39     29.52 o 
   2   2  25     2029.69     1880.00     68.30 o 
   3   2  25     1080.10     1056.65     59.78 o 
   4   2  25      384.03      406.46     34.83 o 
   5   2  25      143.53      142.22     45.74 o 
   6   2  25       24.75       70.39     27.44 o 
  -6   3  25      237.83      251.85     39.82 o 
  -5   3  25      331.82      352.04     60.50 o 
  -4   3  25     1896.08     1691.95     88.92 o 
  -3   3  25      462.53      455.22     24.28 o 
  -2   3  25     1609.57     1594.45     54.69 o 
  -1   3  25      215.71      238.80     12.04 o 
   0   3  25      250.37      169.40     48.65 o 
   1   3  25      292.93      335.13     19.29 o 
   2   3  25     1768.29     1704.19     64.93 o 
   3   3  25      322.11      350.91     31.87 o 
   4   3  25     1984.85     1798.33     90.63 o 
   5   3  25      410.85      433.44     43.96 o 
   6   3  25      305.60      318.47     65.18 o 
  -6   4  25       82.32       68.71     28.97 o 
  -5   4  25       59.92      110.17     26.58 o 
  -4   4  25       95.77       89.34     22.82 o 
  -3   4  25      952.47      906.47     42.34 o 
  -2   4  25      255.96      290.53     16.51 o 
  -1   4  25     2975.95     2885.16     71.22 o 
   0   4  25       32.70       66.26      9.85 o 
   1   4  25     2694.24     2497.35    103.79 o 
   2   4  25      288.95      298.73     20.70 o 
   3   4  25     1119.15     1066.56     56.34 o 
   4   4  25      141.39      131.71     24.74 o 
   5   4  25       71.16      113.87     27.37 o 
   6   4  25       96.83       92.08     40.26 o 
  -5   5  25      269.59      246.53     33.55 o 
  -4   5  25      164.95      192.19     39.86 o 
  -3   5  25      662.93      649.85     40.27 o 
  -2   5  25      285.51      279.49     19.83 o 
  -1   5  25      172.15      212.53     13.87 o 
   0   5  25     2142.99     2088.95     67.85 o 
   1   5  25      126.28      157.24     21.98 o 
   2   5  25      247.65      269.43     25.41 o 
   3   5  25      633.85      632.73     44.04 o 
   4   5  25      160.72      169.66     27.94 o 
   5   5  25      323.25      224.80     44.47 o 
  -5   6  25      243.87      244.70     34.93 o 
  -4   6  25       63.84       63.83     22.47 o 
  -3   6  25       41.86       63.64     20.51 o 
  -2   6  25      579.96      535.58     29.53 o 
  -1   6  25      651.75      629.55     26.42 o 
   0   6  25      316.25      337.74     16.19 o 
   1   6  25      601.66      596.13     40.60 o 
   2   6  25      613.62      560.54     39.78 o 
   3   6  25       58.97       73.03     18.57 o 
   4   6  25       64.23       75.66     33.53 o 
   5   6  25      244.11      203.77     45.24 o 
  -4   7  25      314.02      277.31     31.59 o 
  -3   7  25       27.72       65.33     22.31 o 
  -2   7  25      492.91      471.46     29.67 o 
  -1   7  25      279.48      265.18     22.07 o 
   0   7  25        0.17       31.44     12.18 o 
   1   7  25      267.66      266.75     21.81 o 
   2   7  25      544.08      577.28     41.26 o 
   3   7  25       37.76       66.63     33.52 o 
  -2   8  25      104.92      131.11     19.85 o 
  -1   8  25      167.53      172.68     20.25 o 
   0   8  25      703.71      659.10     35.38 o 
   1   8  25      111.55      128.57     19.63 o 
   2   8  25      125.54       93.03     23.29 o 
   0   0  26      605.70      477.65     91.20 o 
   1   0  26      219.04      355.57     15.50 o 
   2   0  26     1890.31     1799.26     58.42 o 
   3   0  26     5164.35     5005.06    231.09 o 
   4   0  26       45.59       83.46     20.41 o 
   5   0  26     1276.33     1234.04     70.01 o 
   6   0  26        3.13       43.49     38.37 o 
  -6   1  26      261.65      292.31     52.10 o 
  -5   1  26      174.88      192.70     40.85 o 
  -4   1  26      268.16      310.59     27.19 o 
  -3   1  26      841.10      799.36     45.34 o 
  -2   1  26      841.94      797.44     29.79 o 
  -1   1  26     2466.44     2308.89     76.20 o 
   0   1  26     2579.81     2286.78     85.97 o 
   1   1  26     2684.33     2481.92     76.29 o 
   2   1  26      900.80      881.34     34.69 o 
   3   1  26      868.95      817.88     46.89 o 
   4   1  26      214.23      271.10     28.57 o 
   5   1  26      200.40      227.90     29.36 o 
   6   1  26      262.49      299.70     36.27 o 
  -6   2  26      555.24      475.32     65.20 o 
  -5   2  26      126.38      144.42     25.35 o 
  -4   2  26     2590.74     2384.92    112.69 o 
  -3   2  26      941.61      829.77     47.31 o 
  -2   2  26     1399.83     1378.53     43.74 o 
  -1   2  26      906.22      897.68     27.72 o 
   0   2  26      522.32      589.26     27.07 o 
   1   2  26      928.94      882.29     30.30 o 
   2   2  26     1170.87     1143.43     51.53 o 
   3   2  26      869.94      839.18     48.93 o 
   4   2  26     2517.05     2169.41    112.91 o 
   5   2  26       87.08       94.95     25.11 o 
   6   2  26      545.57      532.86     46.76 o 
  -6   3  26      240.54      364.54     76.04 o 
  -5   3  26      233.99      256.09     31.24 o 
  -4   3  26      402.30      503.57     36.37 o 
  -3   3  26      819.89      855.11     36.96 o 
  -2   3  26     1543.08     1484.17     46.03 o 
  -1   3  26     1070.38     1003.04     31.79 o 
   1   3  26     1108.27     1066.29     43.32 o 
   2   3  26     1165.57     1129.04     53.95 o 
   3   3  26      753.08      730.30     48.00 o 
   4   3  26      352.90      445.96     37.77 o 
   5   3  26      209.33      255.71     32.52 o 
   6   3  26      223.99      255.74     36.28 o 
  -6   4  26       98.64      117.91     30.89 o 
  -5   4  26      574.87      559.49     56.60 o 
  -4   4  26      158.64      161.41     25.94 o 
  -3   4  26      740.82      792.51     37.15 o 
  -2   4  26      141.42      181.24     15.46 o 
  -1   4  26      444.10      500.95     17.51 o 
   0   4  26     1754.31     1640.48     54.11 o 
   1   4  26      576.05      576.50     31.10 o 
   2   4  26      139.47      190.09     17.41 o 
   3   4  26      766.15      779.95     48.90 o 
   4   4  26      175.25      197.87     27.40 o 
   5   4  26      443.11      426.28     41.99 o 
   6   4  26      102.89       84.36     40.58 o 
  -5   5  26       50.96       94.87     27.74 o 
  -4   5  26       14.66       30.15     21.84 o 
  -3   5  26      159.97      163.01     21.97 o 
  -2   5  26      282.74      291.53     17.34 o 
  -1   5  26     2345.03     2239.26     72.10 o 
   0   5  26        6.22       24.90      9.97 o 
   1   5  26     2435.08     2213.15    105.79 o 
   2   5  26      223.81      206.03     20.16 o 
   3   5  26       93.43       97.63     22.98 o 
   4   5  26       28.85       22.84     22.36 o 
   5   5  26       67.92      145.76     39.85 o 
  -4   6  26      107.43       87.02     23.45 o 
  -3   6  26      471.28      456.44     35.61 o 
  -2   6  26      295.74      281.97     21.78 o 
  -1   6  26       24.55       30.66     11.31 o 
   0   6  26       84.91      121.32     11.40 o 
   1   6  26       57.55       76.16     21.09 o 
   2   6  26      261.33      292.60     30.16 o 
   3   6  26      472.43      453.33     30.32 o 
   4   6  26       82.02       88.73     35.30 o 
  -4   7  26       17.75       64.07     23.85 o 
  -3   7  26      248.59      185.18     27.00 o 
  -2   7  26      625.33      593.05     32.73 o 
  -1   7  26       85.48       95.88     18.93 o 
   0   7  26      735.94      613.55     27.24 o 
   1   7  26       77.03       68.56     20.42 o 
   2   7  26      643.13      595.07     72.87 o 
   3   7  26      265.57      270.42     41.00 o 
  -2   8  26       18.66       16.11     17.73 o 
  -1   8  26       49.08       79.39     20.50 o 
   0   8  26      157.36      189.01     21.59 o 
   1   8  26       71.61       87.38     18.66 o 
   2   8  26       41.17       65.38     22.24 o 
   1   0  27     8819.55     8308.72    257.08 o 
   2   0  27      294.75      357.26     19.70 o 
   3   0  27     1096.91     1219.13    101.37 o 
   4   0  27      903.69      826.82     71.79 o 
   5   0  27        4.65      110.23     36.56 o 
   6   0  27       35.73       84.64     40.37 o 
  -6   1  27      391.78      450.71     61.23 o 
  -5   1  27     1325.15     1126.37     94.18 o 
  -4   1  27      933.69      926.61     55.26 o 
  -3   1  27     1092.79     1107.90     61.73 o 
  -2   1  27     2017.09     1923.05     60.31 o 
  -1   1  27     1546.14     1436.72     48.27 o 
   0   1  27      253.13      235.05     15.14 o 
   1   1  27     1621.85     1491.60     48.23 o 
   2   1  27     1820.93     1701.95     83.77 o 
   3   1  27     1260.30     1294.44     64.29 o 
   4   1  27     1054.24     1075.32     58.06 o 
   5   1  27     1256.99     1161.19     66.61 o 
   6   1  27      370.72      387.48     57.25 o 
  -6   2  27      147.61      131.34     45.63 o 
  -5   2  27       59.35       41.33     21.71 o 
  -4   2  27      100.34      171.58     36.03 o 
  -3   2  27       45.23       56.91     16.23 o 
  -2   2  27     3068.97     2776.78     84.62 o 
  -1   2  27      702.46      691.27     21.56 o 
   0   2  27     3642.30     3476.70    128.65 o 
   1   2  27      592.42      541.70     32.68 o 
   2   2  27     2703.51     2435.70     99.34 o 
   3   2  27       73.42       88.07     18.60 o 
   4   2  27       63.40      167.99     33.38 o 
   5   2  27       86.48      104.10     25.40 o 
   6   2  27      175.81      216.44     33.52 o 
  -6   3  27      559.65      422.76     42.87 o 
  -5   3  27      168.77      218.38     29.54 o 
  -4   3  27     1140.45     1045.78     62.22 o 
  -3   3  27      562.68      557.39     30.72 o 
  -2   3  27     1394.18     1400.34     46.06 o 
  -1   3  27      484.57      511.11     19.18 o 
   0   3  27       21.57       48.69      9.99 o 
   1   3  27      501.90      536.33     26.94 o 
   2   3  27     1244.20     1248.59     54.66 o 
   3   3  27      649.25      601.13     39.74 o 
   4   3  27     1368.00     1210.27     75.99 o 
   5   3  27      144.46      187.91     30.63 o 
   6   3  27      593.28      498.45     45.16 o 
  -5   4  27       27.09       69.62     25.70 o 
  -4   4  27       56.39       68.28     25.52 o 
  -3   4  27     1450.48     1445.42     57.19 o 
  -2   4  27      585.81      551.73     24.41 o 
  -1   4  27     2412.88     2254.46     60.49 o 
   0   4  27       43.20       33.73      9.46 o 
   1   4  27     2668.85     2483.51     89.60 o 
   2   4  27      605.88      565.46     30.24 o 
   3   4  27     1292.26     1244.61     72.74 o 
   4   4  27       32.11       38.65     22.79 o 
   5   4  27       28.74       69.08     49.34 o 
  -5   5  27      554.97      548.10     47.41 o 
  -4   5  27       33.63       50.26     23.21 o 
  -3   5  27      649.47      592.17     32.38 o 
  -2   5  27       36.19       55.11     11.92 o 
  -1   5  27      157.14      218.88     15.02 o 
   0   5  27      151.57      164.70     13.53 o 
   1   5  27       94.06      108.26     21.39 o 
   2   5  27       31.89       61.38     15.35 o 
   3   5  27      712.03      632.83     43.53 o 
   4   5  27       32.22       47.58     23.75 o 
   5   5  27      697.50      594.71     63.42 o 
  -4   6  27       21.15       33.17     18.27 o 
  -3   6  27      212.64      225.01     26.83 o 
  -2   6  27      333.01      347.43     23.61 o 
  -1   6  27      666.84      579.74     26.22 o 
   0   6  27     1171.24     1043.85     33.82 o 
   1   6  27      775.90      679.15     41.55 o 
   2   6  27      319.51      303.01     31.34 o 
   3   6  27      235.13      278.85     42.75 o 
   4   6  27       34.67       36.48     31.33 o 
  -3   7  27      120.90       91.71     23.80 o 
  -2   7  27      435.78      448.62     28.12 o 
  -1   7  27      236.11      259.73     21.52 o 
   0   7  27      149.51      178.19     15.75 o 
   1   7  27      191.71      170.38     26.74 o 
   2   7  27      370.16      406.52     61.33 o 
   3   7  27      143.76      178.66     37.79 o 
  -2   8  27       36.72       24.01     18.20 o 
  -1   8  27      211.55      205.06     36.02 o 
   0   8  27      298.19      295.37     31.93 o 
   1   8  27      201.93      200.92     22.00 o 
   2   8  27       87.42       90.61     32.02 o 
   0   0  28     2303.44     2049.94    141.64 o 
   1   0  28      574.07      631.26     23.80 o 
   2   0  28      108.71      110.31     13.65 o 
   3   0  28      477.75      506.59     32.86 o 
   4   0  28      160.56      206.30     37.92 o 
   5   0  28     1369.03     1279.70    102.89 o 
   6   0  28      168.03      163.49     46.33 o 
  -6   1  28       20.56       10.43     38.06 o 
  -5   1  28       42.12      136.58     37.71 o 
  -4   1  28       36.50       54.03     17.78 o 
  -3   1  28     1644.06     1535.48     78.57 o 
  -2   1  28     1029.77     1006.48     32.73 o 
  -1   1  28     3175.64     2947.21     88.23 o 
   0   1  28     1484.57     1376.74     54.12 o 
   1   1  28     2890.96     2607.92     87.73 o 
   2   1  28      818.86      791.55     37.50 o 
   3   1  28     1605.61     1598.38     80.49 o 
   4   1  28       25.21       72.61     20.35 o 
   5   1  28       41.21       87.69     24.75 o 
   6   1  28       15.46       66.19     28.07 o 
  -6   2  28      636.82      629.42     74.59 o 
  -5   2  28      193.60      239.60     49.67 o 
  -4   2  28     1402.08     1385.22     71.29 o 
  -3   2  28        2.05       -6.28     14.41 o 
  -2   2  28     1408.60     1475.96     50.60 o 
  -1   2  28      519.65      491.87     18.01 o 
   0   2  28        0.03       44.82      9.61 o 
   1   2  28      539.41      484.43     30.99 o 
   2   2  28     1553.09     1565.40     60.45 o 
   3   2  28        5.98      -20.79     15.63 o 
   4   2  28     1342.20     1268.23     72.24 o 
   5   2  28      209.69      234.01     31.74 o 
   6   2  28      688.66      663.44     51.86 o 
  -6   3  28       35.47       60.52     27.45 o 
  -5   3  28       17.14       47.11     23.35 o 
  -4   3  28      300.30      358.51     31.99 o 
  -3   3  28      263.64      275.56     20.28 o 
  -2   3  28     1212.68     1181.67     41.63 o 
  -1   3  28     1586.34     1555.17     44.08 o 
   0   3  28     3602.89     3470.15    126.02 o 
   1   3  28     1361.94     1323.90     58.45 o 
   2   3  28     1218.57     1207.80     50.07 o 
   3   3  28      336.39      324.71     29.27 o 
   4   3  28      234.60      266.97     31.03 o 
   5   3  28       14.21       -2.70     22.97 o 
   6   3  28       39.46      122.46     31.35 o 
  -5   4  28      821.92      694.89     48.76 o 
  -4   4  28      143.85      140.38     24.80 o 
  -3   4  28     1200.34     1139.65     48.27 o 
  -2   4  28      252.29      292.28     17.28 o 
  -1   4  28      297.64      310.09     20.12 o 
   0   4  28        5.53        6.25      9.01 o 
   1   4  28      415.91      441.18     23.77 o 
   2   4  28      284.78      308.73     21.88 o 
   3   4  28     1102.04     1054.16     62.49 o 
   4   4  28       71.51       70.60     24.29 o 
   5   4  28      653.06      641.16     50.97 o 
  -5   5  28      150.89      146.95     30.70 o 
  -4   5  28       45.21       22.49     22.62 o 
  -3   5  28      485.25      552.28     31.11 o 
  -2   5  28       10.04       16.28     13.13 o 
  -1   5  28     1630.65     1563.87     49.73 o 
   0   5  28       19.50       11.85     10.26 o 
   1   5  28     1376.33     1221.72     72.33 o 
   2   5  28        4.24        5.51     14.22 o 
   3   5  28      497.99      546.73     41.59 o 
   4   5  28       37.09       36.14     25.88 o 
   5   5  28      170.41      206.26     43.23 o 
  -4   6  28      168.28      179.11     22.53 o 
  -3   6  28      629.59      568.59     41.03 o 
  -2   6  28      418.21      443.77     28.03 o 
  -1   6  28       78.83       86.80     14.55 o 
   0   6  28       14.93       37.54     10.06 o 
   1   6  28       61.55       47.27     21.28 o 
   2   6  28      516.80      506.02     38.29 o 
   3   6  28      593.44      590.15     43.92 o 
   4   6  28      152.23      177.33     39.92 o 
  -3   7  28        0.46       -2.38     20.75 o 
  -2   7  28      569.58      512.67     31.27 o 
  -1   7  28      101.85       96.24     17.88 o 
   0   7  28      728.37      601.61     27.23 o 
   1   7  28      104.56      102.14     17.89 o 
   2   7  28      579.70      559.55     42.92 o 
   3   7  28        1.17       -4.64     32.84 o 
  -2   8  28      247.52      241.08     24.55 o 
  -1   8  28       19.30       30.19     27.96 o 
   0   8  28      120.19      179.10     27.81 o 
   1   8  28       12.50        9.77     17.54 o 
   2   8  28      267.39      294.50     33.78 o 
   1   0  29     6320.10     5869.96    182.62 o 
   2   0  29      184.30      190.87     14.72 o 
   3   0  29      412.03      445.94     31.11 o 
   4   0  29      100.46       74.76     30.91 o 
   5   0  29        0.65       54.62     34.56 o 
   6   0  29       19.41       -6.37     37.82 o 
  -6   1  29       81.37      101.18     43.33 o 
  -5   1  29      321.29      297.68     46.75 o 
  -4   1  29      810.67      719.13     45.40 o 
  -3   1  29     1934.04     1962.60    103.09 o 
  -2   1  29     2307.28     2167.65     71.12 o 
  -1   1  29       15.53       34.87      7.15 o 
   0   1  29       11.26       34.24      9.34 o 
   1   1  29       26.95       39.85      6.82 o 
   2   1  29     2406.66     2276.72    102.21 o 
   3   1  29     2210.84     2311.53    105.72 o 
   4   1  29      831.55      767.54     47.89 o 
   5   1  29      265.86      221.93     31.51 o 
   6   1  29      104.18       89.58     29.78 o 
  -6   2  29      127.58      167.27     45.66 o 
  -5   2  29       42.14       74.64     23.26 o 
  -4   2  29      475.86      564.44     46.71 o 
  -3   2  29       81.74      104.26     13.83 o 
  -2   2  29     1305.26     1222.31     43.80 o 
  -1   2  29      534.85      545.24     19.79 o 
   0   2  29     5550.40     5205.24    190.64 o 
   1   2  29      547.28      563.27     24.83 o 
   2   2  29     1633.40     1525.27     93.55 o 
   3   2  29      102.04      100.67     20.29 o 
   4   2  29      399.19      483.79     49.30 o 
   5   2  29       37.02       33.83     31.58 o 
   6   2  29      104.29      121.94     30.79 o 
  -6   3  29      314.78      336.97     41.57 o 
  -5   3  29      182.57      186.54     29.63 o 
  -4   3  29     1290.62     1226.94     67.85 o 
  -3   3  29      137.93      132.83     15.76 o 
  -2   3  29      379.37      406.74     20.63 o 
  -1   3  29      377.31      389.25     16.19 o 
   0   3  29      307.09      363.70     23.99 o 
   1   3  29      293.83      293.59     20.80 o 
   2   3  29      358.05      457.67     26.28 o 
   3   3  29      148.51      129.22     21.92 o 
   4   3  29     1342.93     1237.29     69.23 o 
   5   3  29      161.24      176.89     30.47 o 
   6   3  29      325.30      356.90     40.84 o 
  -5   4  29       17.25       85.93     26.27 o 
  -4   4  29      158.88      188.33     27.47 o 
  -3   4  29      557.09      535.16     30.10 o 
  -2   4  29      192.35      200.39     14.82 o 
  -1   4  29     1754.05     1729.40     49.25 o 
   0   4  29     2401.43     2316.74     86.56 o 
   1   4  29     1638.26     1569.32     82.12 o 
   2   4  29      155.32      175.47     18.08 o 
   3   4  29      588.04      577.69     40.75 o 
   4   4  29      137.17      151.02     27.42 o 
   5   4  29       14.20       46.06     26.61 o 
  -5   5  29      726.84      644.79     51.19 o 
  -4   5  29      274.71      306.49     33.84 o 
  -3   5  29     1333.84     1339.45     56.99 o 
  -2   5  29      150.81      169.90     17.48 o 
  -1   5  29      228.18      260.01     16.15 o 
   0   5  29       92.85       92.45     11.99 o 
   1   5  29      260.19      284.34     27.12 o 
   2   5  29      151.49      160.50     24.93 o 
   3   5  29     1321.76     1330.98     73.15 o 
   4   5  29      294.37      316.01     34.91 o 
   5   5  29      816.56      773.98     69.70 o 
  -4   6  29       35.83       53.10     18.94 o 
  -3   6  29       64.50       64.33     21.57 o 
  -2   6  29     1083.52     1015.37     44.81 o 
  -1   6  29      272.68      288.02     17.85 o 
   0   6  29      525.31      484.46     20.86 o 
   1   6  29      281.72      292.97     29.91 o 
   2   6  29     1044.83      993.53     57.75 o 
   3   6  29       70.38      138.08     27.20 o 
   4   6  29       37.64       43.22     32.58 o 
  -3   7  29       15.56       28.51     22.16 o 
  -2   7  29       97.63      124.72     19.35 o 
  -1   7  29      130.46      118.60     18.69 o 
   0   7  29       11.60       41.04     14.88 o 
   1   7  29      107.40      111.30     18.37 o 
   2   7  29      135.30      163.68     28.39 o 
   3   7  29       21.61       65.03     35.18 o 
  -2   8  29       94.97      125.93     20.75 o 
  -1   8  29      332.14      311.21     24.80 o 
   0   8  29      414.43      407.36     36.39 o 
   1   8  29      289.24      263.96     24.62 o 
   2   8  29      112.47       94.28     23.47 o 
   0   0  30     1644.55     1643.21    114.84 o 
   1   0  30      300.92      402.93     17.97 o 
   2   0  30      706.28      692.34     31.55 o 
   3   0  30      426.90      462.40     32.86 o 
   4   0  30       38.05       67.00     31.10 o 
   5   0  30      671.84      682.71     69.33 o 
   6   0  30      222.51      262.17     53.30 o 
  -6   1  30        0.81       31.12     40.44 o 
  -5   1  30       21.35       81.59     35.89 o 
  -4   1  30      202.24      196.89     25.06 o 
  -3   1  30      680.16      682.68     57.20 o 
  -2   1  30     1916.63     1864.40     60.62 o 
  -1   1  30     1850.55     1689.77     54.49 o 
   0   1  30      313.74      275.33     17.51 o 
   1   1  30     1740.42     1620.99     54.27 o 
   2   1  30     1849.65     1781.04     86.82 o 
   3   1  30      888.40      945.72     49.01 o 
   4   1  30      205.92      243.35     28.37 o 
   5   1  30       25.99       68.93     25.00 o 
   6   1  30        8.64       32.25     27.47 o 
  -6   2  30      362.75      353.45     58.65 o 
  -5   2  30      123.51      153.51     26.74 o 
  -4   2  30     1206.54     1157.45     63.64 o 
  -3   2  30       75.82       79.01     16.56 o 
  -2   2  30      305.74      313.11     15.75 o 
  -1   2  30     1369.62     1291.57     39.60 o 
   0   2  30      880.65      918.77     38.91 o 
   1   2  30     1449.58     1370.84     50.96 o 
   2   2  30      177.15      176.66     21.42 o 
   3   2  30      110.71       87.34     20.10 o 
   4   2  30     1210.78     1137.00     67.37 o 
   5   2  30      154.76      156.70     29.41 o 
   6   2  30      396.33      418.54     43.19 o 
  -6   3  30       30.73       59.03     28.00 o 
  -5   3  30        2.97        8.36     22.87 o 
  -4   3  30      473.03      519.30     41.13 o 
  -3   3  30      261.50      292.16     20.31 o 
  -2   3  30     2455.00     2420.07     78.20 o 
  -1   3  30      385.88      370.78     16.59 o 
   0   3  30     2229.97     2102.76     79.03 o 
   1   3  30      528.24      497.53     31.04 o 
   2   3  30     2407.64     2350.43     92.31 o 
   3   3  30      158.36      179.96     25.55 o 
   4   3  30      532.74      652.90     43.98 o 
   5   3  30        7.20        1.52     24.30 o 
   6   3  30       23.14       30.84     29.55 o 
  -5   4  30      726.63      672.42     48.83 o 
  -4   4  30      630.55      562.14     41.90 o 
  -3   4  30      740.37      722.33     36.35 o 
  -2   4  30      161.15      159.12     14.43 o 
  -1   4  30      576.78      594.80     21.10 o 
   0   4  30      379.53      454.40     24.93 o 
   1   4  30      534.32      532.65     37.52 o 
   2   4  30      215.58      213.89     18.81 o 
   3   4  30      755.14      775.72     48.50 o 
   4   4  30      599.95      586.26     48.09 o 
   5   4  30      745.10      617.43     49.53 o 
  -5   5  30       65.24      146.57     30.62 o 
  -4   5  30      180.19      206.80     29.47 o 
  -3   5  30      352.09      416.42     50.64 o 
  -2   5  30       77.42       60.77     15.01 o 
  -1   5  30     1720.03     1565.36     54.69 o 
   0   5  30      518.52      510.70     27.83 o 
   1   5  30     2104.79     1799.37     82.13 o 
   2   5  30       69.03       80.42     22.14 o 
   3   5  30      279.55      349.52     26.62 o 
   4   5  30      181.49      194.99     30.19 o 
   5   5  30       62.72      135.37     40.72 o 
  -4   6  30      398.45      326.93     27.81 o 
  -3   6  30      225.30      225.85     27.49 o 
  -2   6  30      350.76      401.07     25.71 o 
  -1   6  30      159.33      157.86     14.74 o 
   0   6  30      113.91      174.34     14.52 o 
   1   6  30      210.20      189.60     26.00 o 
   2   6  30      256.88      287.24     39.88 o 
   3   6  30      243.32      248.24     31.64 o 
   4   6  30      484.50      495.45     55.12 o 
  -3   7  30       16.00        6.07     17.89 o 
  -2   7  30      545.13      491.79     30.82 o 
  -1   7  30       72.95       95.56     18.24 o 
   0   7  30      961.59      865.04     39.91 o 
   1   7  30       57.92       51.78     17.15 o 
   2   7  30      541.77      521.54     43.81 o 
   3   7  30       34.41       22.12     33.98 o 
  -2   8  30      449.82      369.21     27.54 o 
  -1   8  30       90.10      101.28     19.46 o 
   0   8  30       65.24       52.72     44.69 o 
   1   8  30       86.49       77.19     19.45 o 
   2   8  30      403.02      309.87     30.62 o 
   1   0  31     1324.91     1232.12     41.82 o 
   2   0  31      528.25      539.66     26.85 o 
   3   0  31      299.35      291.35     25.10 o 
   4   0  31      467.73      459.34     55.02 o 
   5   0  31        1.47       59.22     36.27 o 
   6   0  31      193.08      208.40     50.34 o 
  -6   1  31      255.99      285.35     55.32 o 
  -5   1  31      767.38      745.50     71.21 o 
  -4   1  31      240.74      256.15     27.06 o 
  -3   1  31     1471.64     1387.71     69.46 o 
  -2   1  31      604.55      642.28     25.44 o 
  -1   1  31     1403.63     1343.09     45.01 o 
   0   1  31      704.47      707.57     35.80 o 
   1   1  31     1392.57     1325.92     44.89 o 
   2   1  31      588.03      605.93     37.37 o 
   3   1  31     1385.96     1205.83    100.01 o 
   4   1  31      254.23      254.27     29.77 o 
   5   1  31      668.60      677.49     49.37 o 
   6   1  31      268.35      317.01     39.07 o 
  -6   2  31       16.96       27.86     40.79 o 
  -5   2  31      278.34      292.30     33.38 o 
  -4   2  31      164.19      152.86     24.30 o 
  -3   2  31      140.61      165.49     15.99 o 
  -2   2  31     2755.27     2574.16     87.72 o 
  -1   2  31      251.94      279.28     15.68 o 
   0   2  31     1424.04     1411.23     47.91 o 
   1   2  31      288.10      323.96     17.25 o 
   2   2  31     3120.50     2965.50    104.27 o 
   3   2  31       83.41       93.91     21.07 o 
   4   2  31      207.00      243.27     28.68 o 
   5   2  31      339.77      319.61     36.11 o 
   6   2  31        7.97      103.73     30.48 o 
  -6   3  31      217.68      267.76     52.43 o 
  -5   3  31       42.46       16.81     23.47 o 
  -4   3  31      690.21      618.65     42.63 o 
  -3   3  31      370.01      366.87     24.77 o 
  -2   3  31      748.21      797.24     31.60 o 
  -1   3  31      138.41      164.34     10.96 o 
   0   3  31       11.39       45.89     11.25 o 
   1   3  31      168.94      203.48     21.33 o 
   2   3  31      802.77      885.88     43.50 o 
   3   3  31      454.47      498.25     36.59 o 
   4   3  31      667.14      614.73     45.08 o 
   5   3  31       55.35       57.30     38.24 o 
   6   3  31      188.21      118.57     33.04 o 
  -5   4  31      146.00      176.53     30.77 o 
  -4   4  31      243.20      271.47     32.46 o 
  -3   4  31      434.69      475.56     29.20 o 
  -2   4  31      860.00      808.75     31.97 o 
  -1   4  31     1002.70      912.97     29.12 o 
   0   4  31      840.65      813.60     36.33 o 
   1   4  31      947.39      875.28     50.68 o 
   2   4  31      799.05      790.05     38.51 o 
   3   4  31      479.76      521.43     39.45 o 
   4   4  31      333.30      357.81     35.49 o 
   5   4  31      124.31      193.83     32.28 o 
  -5   5  31      788.63      789.26     53.82 o 
  -4   5  31       60.85       70.08     18.80 o 
  -3   5  31      434.45      389.53     27.65 o 
  -2   5  31      437.68      396.74     25.75 o 
  -1   5  31      442.46      501.80     23.27 o 
   0   5  31       88.51      105.28     15.20 o 
   1   5  31      431.30      486.85     36.87 o 
   2   5  31      461.68      490.75     36.38 o 
   3   5  31      423.51      479.90     30.00 o 
   4   5  31       34.50       31.69     24.68 o 
   5   5  31      752.19      624.86     71.30 o 
  -4   6  31       91.29      108.86     20.58 o 
  -3   6  31      208.11      196.44     26.38 o 
  -2   6  31      325.36      350.22     24.82 o 
  -1   6  31      275.88      279.39     21.81 o 
   0   6  31     2467.22     2373.39     77.12 o 
   1   6  31      213.42      164.33     27.00 o 
   2   6  31      306.73      314.50     35.69 o 
   3   6  31      233.64      232.51     31.27 o 
   4   6  31      152.58      134.10     35.77 o 
  -3   7  31       63.49       88.84     20.39 o 
  -2   7  31       90.66      118.40     19.76 o 
  -1   7  31      108.49       96.36     18.73 o 
   0   7  31       88.12       94.49     16.49 o 
   1   7  31      138.98      147.59     19.64 o 
   2   7  31      142.03      146.26     29.43 o 
   3   7  31       35.64       14.47     34.49 o 
  -1   8  31      218.80      203.08     22.02 o 
   0   8  31      148.37      131.81     33.36 o 
   1   8  31      186.87      137.98     21.23 o 
   0   0  32      823.59      805.99     42.16 o 
   1   0  32      761.35      777.22     28.46 o 
   2   0  32     1152.82      980.97     41.70 o 
   3   0  32     1570.14     1492.63    110.63 o 
   4   0  32        8.26       62.64     30.93 o 
   5   0  32      801.44      809.13     77.39 o 
   6   0  32      146.36      141.40     48.71 o 
  -6   1  32      229.33      272.22     53.56 o 
  -5   1  32      421.70      450.91     59.36 o 
  -4   1  32      596.31      577.05     39.94 o 
  -3   1  32      802.67      758.88     45.22 o 
  -2   1  32      904.60      893.18     35.50 o 
  -1   1  32     1035.30      960.68     34.81 o 
   0   1  32     1989.04     1991.73     65.30 o 
   1   1  32     1019.39     1010.32     34.72 o 
   2   1  32      707.50      669.77     44.12 o 
   3   1  32      676.64      752.63     67.49 o 
   4   1  32      600.23      597.31     43.27 o 
   5   1  32      432.64      506.05     61.17 o 
   6   1  32      273.79      243.39     54.63 o 
  -6   2  32      659.00      644.12     74.94 o 
  -5   2  32       60.44       63.39     36.35 o 
  -4   2  32      891.02      862.81     52.03 o 
  -3   2  32      886.11      906.51     40.98 o 
  -2   2  32     1822.54     1736.12     58.49 o 
  -1   2  32     2807.65     2666.57     85.38 o 
   0   2  32       99.92      133.06     11.45 o 
   1   2  32     2629.33     2633.47    122.64 o 
   2   2  32     1811.78     1775.92     84.49 o 
   3   2  32      940.04      932.69     94.40 o 
   4   2  32      846.63      851.72     54.25 o 
   5   2  32       69.18       66.65     26.82 o 
   6   2  32      635.49      567.69     50.92 o 
  -6   3  32       42.86       80.32     43.50 o 
  -5   3  32      262.96      262.27     33.27 o 
  -4   3  32      593.78      555.56     41.58 o 
  -3   3  32      504.10      502.07     28.85 o 
  -2   3  32       95.41      110.96     12.47 o 
  -1   3  32     1908.34     1829.93     53.10 o 
   0   3  32     3085.61     2818.61    103.76 o 
   1   3  32     1840.39     1708.10     86.33 o 
   2   3  32      125.48      122.49     16.11 o 
   3   3  32      540.46      558.34     40.04 o 
   4   3  32      609.53      623.05     45.56 o 
   5   3  32      205.94      250.13     63.29 o 
   6   3  32       36.86       39.55     29.72 o 
  -5   4  32      228.42      210.43     32.72 o 
  -4   4  32       75.99       72.74     23.67 o 
  -3   4  32      559.26      507.49     28.44 o 
  -2   4  32      321.83      333.75     19.54 o 
  -1   4  32      192.48      198.87     11.55 o 
   0   4  32      812.29      736.90     34.06 o 
   1   4  32      205.85      189.14     23.43 o 
   2   4  32      338.29      375.62     28.73 o 
   3   4  32      454.77      383.12     36.26 o 
   4   4  32      116.64      141.16     27.07 o 
   5   4  32      320.84      286.37     35.70 o 
  -5   5  32       92.23      168.16     31.60 o 
  -4   5  32      204.69      239.28     23.48 o 
  -3   5  32      340.90      363.74     27.56 o 
  -2   5  32      488.62      462.16     28.30 o 
  -1   5  32     1160.63     1139.72     39.71 o 
   0   5  32       19.94       23.00     13.19 o 
   1   5  32     1062.23      991.36     59.07 o 
   2   5  32      546.96      564.48     39.40 o 
   3   5  32      400.69      481.29     30.00 o 
   4   5  32      134.60      159.78     62.12 o 
   5   5  32      100.33      113.66     30.86 o 
  -4   6  32      321.77      289.02     32.24 o 
  -3   6  32      257.93      277.57     30.29 o 
  -2   6  32      278.40      304.40     30.18 o 
  -1   6  32      234.55      261.11     21.57 o 
   0   6  32        5.50       75.84     19.79 o 
   1   6  32      188.57      197.27     38.26 o 
   2   6  32      275.86      298.53     45.92 o 
   3   6  32      274.48      286.56     37.54 o 
   4   6  32      311.52      334.71     41.60 o 
  -3   7  32      168.91      175.16     22.02 o 
  -2   7  32      351.16      345.12     26.91 o 
  -1   7  32        6.48       33.04     16.81 o 
   0   7  32      732.78      689.72     35.04 o 
   1   7  32       13.28       50.24     17.23 o 
   2   7  32      385.03      391.97     43.05 o 
   3   7  32      174.60      163.00     40.12 o 
  -1   8  32      241.20      243.28     23.10 o 
   0   8  32       65.63       42.21     25.10 o 
   1   8  32      177.49      156.35     22.29 o 
   1   0  33     1691.56     1628.50     54.09 o 
   2   0  33      455.19      489.87     28.70 o 
   3   0  33      792.62      761.26     67.14 o 
   4   0  33     1347.74     1208.84     96.60 o 
   5   0  33        6.60       47.94     36.49 o 
   6   0  33      409.87      380.23     61.05 o 
  -6   1  33      112.92       58.42     43.22 o 
  -5   1  33      449.31      480.06     59.70 o 
  -4   1  33      743.47      676.49     67.01 o 
  -3   1  33      929.36      905.80     39.95 o 
  -2   1  33      195.12      222.88     16.83 o 
  -1   1  33     1111.23     1063.39     40.01 o 
   0   1  33     1929.54     1953.88     64.40 o 
   1   1  33     1262.79     1285.88     46.90 o 
   2   1  33       80.91       78.65     29.37 o 
   3   1  33      917.60      855.52     75.33 o 
   4   1  33      841.96      764.92     70.80 o 
   5   1  33      408.89      406.42     60.14 o 
   6   1  33      105.99      179.98     51.09 o 
  -6   2  33      129.12      197.22     49.78 o 
  -5   2  33      311.36      354.77     54.10 o 
  -4   2  33      162.93      211.08     26.55 o 
  -3   2  33     1229.76     1225.64     52.76 o 
  -2   2  33      787.80      800.56     30.91 o 
  -1   2  33      133.29      187.07     14.21 o 
   0   2  33     2929.90     2799.31     89.93 o 
   1   2  33      127.22      170.24     20.29 o 
   2   2  33      789.56      788.35     45.56 o 
   3   2  33     1366.91     1325.24     69.55 o 
   4   2  33      137.48      204.05     28.37 o 
   5   2  33      293.96      300.66     36.45 o 
   6   2  33      123.14      184.76     34.95 o 
  -5   3  33      212.97      237.27     32.91 o 
  -4   3  33      363.27      369.82     34.20 o 
  -3   3  33      442.05      475.09     28.26 o 
  -2   3  33      391.01      416.01     20.84 o 
  -1   3  33     1144.14     1051.85     34.77 o 
   0   3  33       27.98       39.65     11.42 o 
   1   3  33     1326.07     1285.59     59.54 o 
   2   3  33      319.84      356.80     24.45 o 
   3   3  33      437.87      499.68     39.13 o 
   4   3  33      302.79      342.52     35.64 o 
   5   3  33      235.34      274.01     35.20 o 
  -5   4  33      160.02      126.01     29.76 o 
  -4   4  33      206.43      212.68     29.61 o 
  -3   4  33      839.22      813.40     38.36 o 
  -2   4  33      193.70      203.13     16.94 o 
  -1   4  33      644.79      596.24     22.48 o 
   0   4  33      172.99      191.20     16.77 o 
   1   4  33      828.13      796.26     46.34 o 
   2   4  33      252.97      280.12     21.60 o 
   3   4  33      738.69      700.26     52.66 o 
   4   4  33      202.93      232.85     32.00 o 
   5   4  33      219.11      218.40     34.09 o 
  -5   5  33       93.07       88.37     29.44 o 
  -4   5  33       30.74       21.42     17.66 o 
  -3   5  33      371.57      367.58     26.55 o 
  -2   5  33      545.78      529.43     30.96 o 
  -1   5  33       18.18       54.24     11.58 o 
   0   5  33     1274.63     1199.30     50.03 o 
   1   5  33        9.56       47.48     20.01 o 
   2   5  33      587.02      604.83     41.16 o 
   3   5  33      342.66      358.16     27.38 o 
   4   5  33       20.83        7.25     24.61 o 
   5   5  33       88.84      127.73     47.40 o 
  -4   6  33      141.61      128.11     26.33 o 
  -3   6  33      178.24      202.74     27.44 o 
  -2   6  33      238.02      256.02     23.12 o 
  -1   6  33      116.07      119.34     17.77 o 
   0   6  33       44.98       39.26     12.13 o 
   1   6  33      105.96      123.76     25.62 o 
   2   6  33      266.58      319.42     32.96 o 
   3   6  33      176.20      150.38     42.91 o 
   4   6  33      141.87      166.21     50.17 o 
  -3   7  33       80.51      105.17     20.50 o 
  -2   7  33      133.94      129.48     26.13 o 
  -1   7  33      671.52      638.12     33.95 o 
   0   7  33       42.71       46.20     15.72 o 
   1   7  33      632.20      590.57     34.12 o 
   2   7  33       81.83       38.47     26.90 o 
   3   7  33      120.78      116.72     29.75 o 
  -1   8  33      120.40       99.70     26.95 o 
   0   8  33       96.49       70.65     26.02 o 
   1   8  33      109.24       96.87     20.38 o 
   0   0  34     1173.00     1174.66     58.12 o 
   1   0  34     3608.64     3442.20    109.16 o 
   2   0  34      761.19      760.06     34.71 o 
   3   0  34      112.34      135.62     32.52 o 
   4   0  34       53.03      131.86     35.79 o 
   5   0  34      577.28      616.47     71.25 o 
   6   0  34        1.80       34.81     41.68 o 
  -6   1  34      389.59      438.67     63.94 o 
  -5   1  34      263.47      352.50     52.15 o 
  -4   1  34      781.47      856.27     74.51 o 
  -3   1  34      161.88      202.92     18.03 o 
  -2   1  34     1296.16     1257.83     52.74 o 
  -1   1  34     1859.69     1674.34     54.11 o 
   0   1  34      492.85      504.14     22.30 o 
   1   1  34     1714.29     1570.39     53.65 o 
   2   1  34     1370.38     1333.95     65.20 o 
   3   1  34      152.07      214.03     38.72 o 
   4   1  34      755.17      784.73     75.82 o 
   5   1  34      179.36      213.50     50.83 o 
   6   1  34      322.54      319.90     61.38 o 
  -6   2  34      111.31      157.94     48.14 o 
  -5   2  34       29.47       23.07     36.02 o 
  -4   2  34     1057.26     1048.07     59.99 o 
  -3   2  34     1125.76     1082.32     64.10 o 
  -2   2  34      478.26      449.45     21.92 o 
  -1   2  34     2144.46     2007.89     64.64 o 
   0   2  34      246.11      298.67     16.28 o 
   1   2  34     1939.20     1859.23     96.37 o 
   2   2  34      492.33      442.18     32.87 o 
   3   2  34      871.07      905.54     67.07 o 
   4   2  34     1008.77     1020.31     62.29 o 
   5   2  34       35.95       62.39     27.33 o 
   6   2  34      121.70      154.43     34.44 o 
  -5   3  34      612.53      592.14     46.12 o 
  -4   3  34      135.74      142.61     25.82 o 
  -3   3  34     1164.16     1149.95     50.02 o 
  -2   3  34     1221.83     1173.97     41.64 o 
  -1   3  34      558.34      597.76     22.56 o 
   0   3  34      483.12      410.52     23.48 o 
   1   3  34      620.54      670.90     39.20 o 
   2   3  34     1105.69     1096.72     49.61 o 
   3   3  34     1173.75     1145.90    110.38 o 
   4   3  34      187.89      227.82     37.38 o 
   5   3  34      537.49      475.70     45.70 o 
  -5   4  34      124.62      151.30     30.76 o 
  -4   4  34       56.83      113.32     25.47 o 
  -3   4  34      394.04      434.92     28.23 o 
  -2   4  34      585.24      586.09     26.12 o 
  -1   4  34      242.68      271.89     13.49 o 
   0   4  34     1588.42     1487.01     59.07 o 
   1   4  34      182.80      216.97     42.38 o 
   2   4  34      493.59      523.16     32.06 o 
   3   4  34      385.98      423.98     28.89 o 
   4   4  34       41.95       91.00     26.81 o 
   5   4  34      174.69      207.64     34.27 o 
  -4   5  34      242.71      227.54     23.77 o 
  -3   5  34      214.33      211.74     21.86 o 
  -2   5  34      371.22      403.78     26.43 o 
  -1   5  34      490.42      480.62     23.56 o 
   0   5  34      572.74      589.45     30.86 o 
   1   5  34      483.93      532.74     38.13 o 
   2   5  34      328.23      437.23     36.18 o 
   3   5  34      165.06      186.67     22.28 o 
   4   5  34      258.39      250.51     44.82 o 
  -4   6  34      185.06      195.90     28.62 o 
  -3   6  34      222.17      242.62     28.99 o 
  -2   6  34      371.90      353.89     25.85 o 
  -1   6  34      489.39      419.28     28.00 o 
   0   6  34      581.31      511.36     24.65 o 
   1   6  34      579.14      522.55     38.83 o 
   2   6  34      355.16      358.15     35.39 o 
   3   6  34      135.80      153.15     30.32 o 
   4   6  34      190.43      116.14     49.14 o 
  -3   7  34      271.92      213.19     23.74 o 
  -2   7  34        2.38       22.82     17.96 o 
  -1   7  34      130.09      130.91     19.98 o 
   0   7  34      167.42      163.02     27.52 o 
   1   7  34      111.40      120.78     24.88 o 
   2   7  34       13.18       31.59     26.95 o 
   3   7  34      271.47      241.89     34.08 o 
   0   8  34       69.65       65.45     25.70 o 
   1   0  35     1245.35     1186.36     41.10 o 
   2   0  35     2026.45     1949.24     76.05 o 
   3   0  35      765.00      715.89     42.67 o 
   4   0  35     1071.41     1087.31     90.42 o 
   5   0  35      118.22      167.25     43.79 o 
   6   0  35      164.31      146.85     49.51 o 
  -6   1  35       15.19       37.57     42.46 o 
  -5   1  35       19.32       64.61     38.22 o 
  -4   1  35      400.76      398.37     50.60 o 
  -3   1  35      319.56      359.92     23.56 o 
  -2   1  35     2421.37     2276.74     91.10 o 
  -1   1  35      733.62      688.52     27.26 o 
   0   1  35      698.48      697.60     28.00 o 
   1   1  35      703.21      712.56     27.05 o 
   2   1  35     2674.66     2548.12    111.75 o 
   3   1  35      352.06      373.52     49.11 o 
   4   1  35      312.04      264.89     47.76 o 
   5   1  35       43.97       39.67     39.64 o 
   6   1  35       33.20       64.80     47.41 o 
  -6   2  35      118.88      121.42     46.61 o 
  -5   2  35      742.76      728.79     72.45 o 
  -4   2  35       97.91      132.10     25.86 o 
  -3   2  35      498.41      541.41     29.61 o 
  -2   2  35      151.21      168.33     14.40 o 
  -1   2  35      551.67      579.04     24.23 o 
   0   2  35     1232.69     1240.42     43.43 o 
   1   2  35      548.43      588.08     36.74 o 
   2   2  35      172.72      237.54     23.65 o 
   3   2  35      488.91      481.68     58.95 o 
   4   2  35       71.64      115.98     39.18 o 
   5   2  35      743.27      689.27     51.34 o 
   6   2  35      102.89       69.53     31.82 o 
  -5   3  35      179.14      185.41     30.67 o 
  -4   3  35       71.82      104.94     34.21 o 
  -3   3  35      353.68      400.89     26.85 o 
  -2   3  35      168.42      203.23     15.69 o 
  -1   3  35     1561.42     1507.51     51.05 o 
   0   3  35      773.34      773.58     34.89 o 
   1   3  35     1554.59     1475.68     74.65 o 
   2   3  35      238.96      290.42     26.81 o 
   3   3  35      384.28      450.65     37.34 o 
   4   3  35       34.20       61.32     24.99 o 
   5   3  35      169.41      161.80     32.07 o 
  -5   4  35      427.27      400.25     46.03 o 
  -4   4  35      693.70      642.66     46.60 o 
  -3   4  35       55.58       63.78     16.65 o 
  -2   4  35      364.49      383.61     22.01 o 
  -1   4  35      644.75      611.74     22.06 o 
   0   4  35      190.19      217.80     17.76 o 
   1   4  35      573.77      540.88     39.78 o 
   2   4  35      406.05      451.80     28.29 o 
   3   4  35       51.79       49.04     17.75 o 
   4   4  35      701.01      689.26     50.41 o 
   5   4  35      522.90      489.07     45.84 o 
  -4   5  35      150.93      163.74     22.12 o 
  -3   5  35      136.69      139.48     24.46 o 
  -2   5  35      960.71      945.97     43.03 o 
  -1   5  35       44.05       71.11     12.29 o 
   0   5  35     1180.52     1045.75     48.96 o 
   1   5  35       30.63       63.16     21.41 o 
   2   5  35      969.26      927.04     55.91 o 
   3   5  35      153.89      164.84     22.50 o 
   4   5  35      163.41      167.50     30.91 o 
  -4   6  35      152.98      117.97     28.20 o 
  -3   6  35      386.81      364.83     34.38 o 
  -2   6  35      219.74      211.89     21.73 o 
  -1   6  35       23.66       43.49     16.34 o 
   0   6  35       62.10       68.14     15.62 o 
   1   6  35       46.19      102.08     24.91 o 
   2   6  35      192.41      202.31     30.05 o 
   3   6  35      379.60      393.05     38.35 o 
   4   6  35      174.09      202.28     52.35 o 
  -3   7  35      157.91      138.52     22.09 o 
  -2   7  35       19.49       18.86     17.91 o 
  -1   7  35      449.77      405.43     28.93 o 
   0   7  35       24.23       70.30     24.46 o 
   1   7  35      447.77      467.78     29.51 o 
   2   7  35       22.01       22.33     26.60 o 
   3   7  35      232.05      264.86     34.53 o 
   0   8  35       19.97       -3.41     24.00 o 
   0   0  36     4942.02     4736.97    211.04 o 
   1   0  36      719.02      697.79     27.03 o 
   2   0  36     2072.40     1879.45     73.69 o 
   3   0  36      378.10      399.19     30.94 o 
   4   0  36      384.90      441.47     55.59 o 
   5   0  36        6.80       25.51     37.53 o 
   6   0  36       72.48       61.16     45.15 o 
  -6   1  36       82.98      124.55     47.05 o 
  -5   1  36      205.67      243.90     48.90 o 
  -4   1  36      451.23      456.62     57.74 o 
  -3   1  36      949.91      936.52     41.49 o 
  -2   1  36      148.78      184.27     16.44 o 
  -1   1  36       35.18       60.86      9.62 o 
   0   1  36      825.11      926.91     34.47 o 
   1   1  36       53.34       82.93      9.44 o 
   2   1  36       49.48       90.51     18.31 o 
   3   1  36      883.20      875.47     72.27 o 
   4   1  36      509.47      554.97     62.81 o 
   5   1  36      196.84      219.84     49.98 o 
   6   1  36      121.46      123.60     50.18 o 
  -5   2  36       26.12       84.47     40.60 o 
  -4   2  36       73.80       77.54     22.84 o 
  -3   2  36      174.13      215.45     19.61 o 
  -2   2  36      224.39      221.20     15.74 o 
  -1   2  36     2144.38     2010.86     61.76 o 
   0   2  36      817.20      847.24     32.14 o 
   1   2  36     1533.45     1515.64     87.63 o 
   2   2  36      187.44      198.48     23.37 o 
   3   2  36      258.86      257.35     43.39 o 
   4   2  36      116.53      117.70     27.23 o 
   5   2  36       26.68      100.56     34.48 o 
  -5   3  36      480.91      454.67     43.17 o 
  -4   3  36      161.28      178.58     27.53 o 
  -3   3  36      823.84      831.04     40.14 o 
  -2   3  36      156.34      147.50     14.59 o 
  -1   3  36      199.06      242.72     20.55 o 
   0   3  36      240.69      227.94     17.65 o 
   1   3  36      139.14      183.87     23.12 o 
   2   3  36      200.70      243.18     25.31 o 
   3   3  36      852.94      856.24     56.11 o 
   4   3  36       96.83       79.16     26.97 o 
   5   3  36      507.74      508.92     46.04 o 
  -5   4  36       56.01       59.18     32.33 o 
  -4   4  36      200.20      253.97     31.77 o 
  -3   4  36      258.23      252.04     22.37 o 
  -2   4  36      996.99      950.50     37.59 o 
  -1   4  36      469.29      448.01     22.40 o 
   0   4  36     1345.25     1294.42     52.80 o 
   1   4  36      481.65      538.54     37.27 o 
   2   4  36      995.76     1012.95     45.68 o 
   3   4  36      260.62      230.73     23.40 o 
   4   4  36      206.68      213.84     32.12 o 
   5   4  36       48.43       50.71     31.20 o 
  -4   5  36      662.75      594.02     35.55 o 
  -3   5  36       17.88       12.57     20.85 o 
  -2   5  36      424.15      412.03     38.44 o 
  -1   5  36      337.61      327.21     23.81 o 
   0   5  36        9.49       48.49     14.30 o 
   1   5  36      343.77      350.51     32.18 o 
   2   5  36      519.09      542.32     39.73 o 
   3   5  36       13.47       50.46     24.75 o 
   4   5  36      611.63      583.21     51.09 o 
  -4   6  36      138.21      116.92     27.06 o 
  -3   6  36      101.78      118.93     24.67 o 
  -2   6  36      231.34      235.83     22.68 o 
  -1   6  36      293.41      256.82     23.05 o 
   0   6  36      734.93      684.72     34.77 o 
   1   6  36      226.58      259.36     31.12 o 
   2   6  36      219.46      192.76     30.11 o 
   3   6  36       87.62       82.08     31.77 o 
   4   6  36      122.18      133.00     50.41 o 
  -2   7  36       68.45       60.31     19.38 o 
  -1   7  36      100.98      135.19     22.59 o 
   0   7  36      106.28      115.14     26.38 o 
   1   7  36      111.11      102.66     19.69 o 
   2   7  36       45.16        3.06     26.60 o 
   1   0  37      312.67      341.47     17.92 o 
   2   0  37      897.24      896.83     40.22 o 
   3   0  37       31.41       33.97     17.70 o 
   4   0  37      908.80      844.11     77.89 o 
   5   0  37       19.33       31.84     38.38 o 
   6   0  37      664.06      702.55     83.92 o 
  -6   1  37      161.08      147.72     49.65 o 
  -5   1  37       64.60       93.28     40.57 o 
  -4   1  37      204.22      179.94     40.77 o 
  -3   1  37       27.25       51.20     14.40 o 
  -2   1  37      849.06      798.11     39.22 o 
  -1   1  37     1900.76     1736.85     62.16 o 
   0   1  37     3136.85     3195.59    102.44 o 
   1   1  37     2107.52     2044.93     62.55 o 
   2   1  37     1068.89     1022.49     49.92 o 
   3   1  37       46.86       66.68     19.38 o 
   4   1  37      251.90      252.55     45.75 o 
   5   1  37       71.17       76.08     42.22 o 
   6   1  37      140.00      115.28     50.98 o 
  -5   2  37      459.09      471.08     62.62 o 
  -4   2  37       27.73       33.16     21.18 o 
  -3   2  37     1336.70     1312.77     55.54 o 
  -2   2  37      587.61      534.85     29.85 o 
  -1   2  37      210.27      259.33     15.01 o 
   0   2  37       14.69       26.87      9.90 o 
   1   2  37      137.35      192.59     23.07 o 
   2   2  37      610.71      588.31     39.80 o 
   3   2  37     1405.32     1294.33     68.19 o 
   4   2  37       16.42       41.49     37.56 o 
   5   2  37      483.86      430.20     64.82 o 
  -5   3  37       60.05      105.87     28.30 o 
  -4   3  37       13.47       24.62     22.76 o 
  -3   3  37      327.56      372.31     25.93 o 
  -2   3  37      441.87      438.59     23.24 o 
  -1   3  37     2118.60     2022.49     69.34 o 
   0   3  37      177.91      212.34     17.25 o 
   1   3  37     2355.29     2281.89    101.15 o 
   2   3  37      511.47      552.31     37.08 o 
   3   3  37      328.34      411.37     28.11 o 
   4   3  37       24.88       48.50     25.60 o 
   5   3  37       53.01       80.39     29.40 o 
  -5   4  37       66.04       56.10     27.98 o 
  -4   4  37     1059.63      989.39     61.40 o 
  -3   4  37      164.85      165.12     20.33 o 
  -2   4  37      578.53      625.70     31.94 o 
  -1   4  37       10.19       17.51     12.19 o 
   0   4  37      116.71      150.47     16.41 o 
   1   4  37       14.51       16.87     28.41 o 
   2   4  37      495.22      549.46     68.47 o 
   3   4  37      141.50      144.20     20.91 o 
   4   4  37     1107.65     1043.62     63.88 o 
   5   4  37       41.73       70.34     30.49 o 
  -4   5  37      184.44      205.13     24.44 o 
  -3   5  37       43.63       37.77     21.70 o 
  -2   5  37      339.07      293.94     23.97 o 
  -1   5  37       94.48      117.92     17.53 o 
   0   5  37     1443.91     1443.67     58.69 o 
   1   5  37      124.58      145.14     24.43 o 
   2   5  37      330.43      338.18     33.63 o 
   3   5  37       37.67       39.53     24.60 o 
   4   5  37      231.28      306.65     36.48 o 
  -3   6  37      139.36      171.80     54.12 o 
  -2   6  37       96.94      103.75     32.76 o 
  -1   6  37      144.38      160.56     19.98 o 
   0   6  37      458.90      431.66     27.18 o 
   1   6  37      136.53      172.67     28.02 o 
   2   6  37       81.43       83.81     29.90 o 
   3   6  37      109.04       95.10     29.43 o 
  -2   7  37       24.17       30.43     18.61 o 
  -1   7  37      330.43      330.28     26.58 o 
   0   7  37       16.22        4.41     23.24 o 
   1   7  37      365.44      366.44     27.05 o 
   2   7  37       25.77      -16.99     30.71 o 
   0   0  38     2286.14     2324.21    107.61 o 
   1   0  38      180.03      198.14     13.10 o 
   2   0  38     1552.94     1503.05     61.28 o 
   3   0  38      332.32      353.90     29.62 o 
   4   0  38      111.76      146.14     40.43 o 
   5   0  38       14.80       30.82     40.02 o 
  -5   1  38      479.64      463.65     63.61 o 
  -4   1  38      438.86      417.47     54.84 o 
  -3   1  38      496.31      486.54     29.73 o 
  -2   1  38      396.02      419.78     28.15 o 
  -1   1  38      409.78      453.20     24.07 o 
   0   1  38      556.23      648.19     26.72 o 
   1   1  38      459.10      527.75     27.04 o 
   2   1  38      398.88      417.52     31.60 o 
   3   1  38      587.40      631.20     42.38 o 
   4   1  38      499.48      434.58     57.97 o 
   5   1  38      424.27      440.62     63.95 o 
  -5   2  38      158.14      230.29     48.89 o 
  -4   2  38       31.55       25.70     21.56 o 
  -3   2  38     1129.51     1121.71     71.21 o 
  -2   2  38      201.88      207.60     19.63 o 
  -1   2  38     1318.01     1130.73     42.40 o 
   0   2  38      108.68      124.67     27.01 o 
   1   2  38     1511.15     1392.16     63.32 o 
   2   2  38      243.48      275.26     26.14 o 
   3   2  38     1130.49     1135.29     60.99 o 
   4   2  38       35.02       -7.47     34.20 o 
   5   2  38      163.97      222.09     53.84 o 
  -5   3  38      727.73      688.73     51.21 o 
  -4   3  38       65.49       42.09     23.69 o 
  -3   3  38      494.53      507.47     29.59 o 
  -2   3  38      380.80      378.99     21.37 o 
  -1   3  38      504.51      540.49     27.75 o 
   0   3  38      110.23      146.97     15.43 o 
   1   3  38      489.82      576.87     38.25 o 
   2   3  38      333.88      383.29     32.42 o 
   3   3  38      388.29      374.47     41.76 o 
   4   3  38       41.53       45.94     26.02 o 
   5   3  38      767.51      715.38     54.21 o 
  -5   4  38       81.41       59.73     28.25 o 
  -4   4  38       52.91       91.07     20.24 o 
  -3   4  38       85.71       82.84     18.40 o 
  -2   4  38      809.67      817.48     39.21 o 
  -1   4  38      220.02      227.08     25.17 o 
   0   4  38     1060.70     1050.98     45.05 o 
   1   4  38      250.10      265.50     35.20 o 
   2   4  38      856.29      865.16     51.07 o 
   3   4  38      100.95       97.89     20.10 o 
   4   4  38       96.79      175.13     30.59 o 
   5   4  38       82.94       77.64     31.02 o 
  -4   5  38      402.78      373.41     29.74 o 
  -3   5  38      136.21      128.30     33.88 o 
  -2   5  38      346.16      380.80     26.57 o 
  -1   5  38       76.92       98.60     21.22 o 
   0   5  38       33.90       65.72     15.24 o 
   1   5  38       93.02       51.92     22.72 o 
   2   5  38      329.33      420.88     36.99 o 
   3   5  38      128.22      124.71     27.95 o 
   4   5  38      401.60      428.78     41.92 o 
  -3   6  38      140.14      149.54     21.39 o 
  -2   6  38      525.28      513.66     31.97 o 
  -1   6  38      723.13      683.81     45.99 o 
   0   6  38      327.26      287.60     22.42 o 
   1   6  38      791.71      767.92     48.85 o 
   2   6  38      514.01      558.61     43.68 o 
   3   6  38      149.33      144.23     30.79 o 
  -2   7  38       27.54       36.09     18.94 o 
  -1   7  38       25.82       78.08     23.72 o 
   0   7  38       28.13       34.32     24.06 o 
   1   7  38       22.38       55.20     18.91 o 
   2   7  38       30.08       14.02     27.05 o 
   1   0  39      113.29      116.85     10.94 o 
   2   0  39     1080.84     1037.42     45.62 o 
   3   0  39      127.46      142.01     21.85 o 
   4   0  39     1084.56      952.56     85.54 o 
   5   0  39        9.30        0.76     38.06 o 
  -5   1  39       45.38      110.00     42.09 o 
  -4   1  39        2.53       -5.55     32.09 o 
  -3   1  39      569.82      612.84     39.09 o 
  -2   1  39      786.74      745.25     40.08 o 
  -1   1  39     1087.27     1099.52     38.32 o 
   0   1  39     1257.60     1322.09     46.18 o 
   1   1  39      920.41      975.69     55.57 o 
   2   1  39      668.23      641.31     42.10 o 
   3   1  39      682.84      685.14     42.46 o 
   4   1  39       14.18      104.37     39.02 o 
   5   1  39       51.12       92.39     44.92 o 
  -5   2  39      889.51      830.56     82.63 o 
  -4   2  39       85.01       55.61     23.10 o 
  -3   2  39      917.71      952.86     45.13 o 
  -2   2  39      741.78      671.89     34.53 o 
  -1   2  39       72.67       85.81     12.23 o 
   0   2  39        1.54        1.00     11.38 o 
   1   2  39       84.04      130.36     20.01 o 
   2   2  39      807.04      735.26     44.10 o 
   3   2  39      956.21     1053.48     56.61 o 
   4   2  39       88.58       87.82     40.66 o 
   5   2  39      897.68      888.76     88.16 o 
  -5   3  39       19.65       54.85     39.95 o 
  -4   3  39       38.59       39.13     23.76 o 
  -3   3  39      232.99      251.64     22.67 o 
  -2   3  39      299.13      309.06     20.12 o 
  -1   3  39     2045.47     1876.82     72.64 o 
   0   3  39     1204.01     1158.10     48.00 o 
   1   3  39     1961.49     1943.33     92.73 o 
   2   3  39      327.80      376.27     31.30 o 
   3   3  39      231.33      279.11     41.31 o 
   4   3  39       45.73       45.30     26.16 o 
   5   3  39       18.09       81.19     30.48 o 
  -5   4  39       15.24      -18.24     25.64 o 
  -4   4  39      542.14      491.07     32.32 o 
  -3   4  39      121.65      115.02     19.39 o 
  -2   4  39      561.22      585.39     33.78 o 
  -1   4  39       39.46       46.44     18.77 o 
   0   4  39      172.20      247.66     19.46 o 
   1   4  39       46.18       79.26     25.23 o 
   2   4  39      697.42      721.80     48.59 o 
   3   4  39      122.37      128.28     21.17 o 
   4   4  39      420.75      443.35     43.32 o 
   5   4  39        2.35      -10.06     27.92 o 
  -4   5  39      104.09      134.21     22.48 o 
  -3   5  39       74.20       52.24     22.66 o 
  -2   5  39      165.81      155.82     20.29 o 
  -1   5  39       95.53      140.10     30.66 o 
   0   5  39      507.60      466.09     27.66 o 
   1   5  39       98.72       99.16     34.13 o 
   2   5  39      188.56      246.42     30.75 o 
   3   5  39       65.14       57.51     26.18 o 
   4   5  39       86.57      175.97     32.65 o 
  -3   6  39       72.89       76.09     20.48 o 
  -2   6  39      150.04      134.46     20.64 o 
  -1   6  39      133.82      130.57     24.58 o 
   0   6  39       67.52       93.86     16.95 o 
   1   6  39      127.48      134.43     27.83 o 
   2   6  39      181.75      224.36     31.11 o 
   3   6  39       81.23      231.80     32.87 o 
  -2   7  39       91.71       93.98     20.89 o 
  -1   7  39      858.41      805.41     47.59 o 
   0   7  39        0.10       -7.44     23.13 o 
   1   7  39      693.33      592.72     36.56 o 
   2   7  39       87.95       89.07     29.91 o 
   0   0  40     3042.14     2949.88    134.81 o 
   1   0  40       52.97       28.35     12.92 o 
   2   0  40      711.00      704.90     42.93 o 
   3   0  40      306.90      300.97     28.51 o 
   4   0  40      246.04      282.46     50.70 o 
   5   0  40       27.60       17.47     40.72 o 
  -5   1  40      253.58      147.13     46.12 o 
  -4   1  40     1083.86     1039.47     86.90 o 
  -3   1  40      791.58      777.76     37.20 o 
  -2   1  40      116.64      155.06     17.35 o 
  -1   1  40      835.52      868.39     31.91 o 
   0   1  40        3.77       29.76     10.45 o 
   1   1  40      729.52      750.33     46.57 o 
   2   1  40      124.93      130.67     21.05 o 
   3   1  40      704.07      670.26     46.28 o 
   4   1  40     1012.68      902.12     87.26 o 
   5   1  40      268.39      258.06     53.11 o 
  -5   2  40      114.17      109.56     43.80 o 
  -4   2  40      319.50      359.53     35.71 o 
  -3   2  40      537.79      561.85     31.82 o 
  -2   2  40      156.27      137.95     19.44 o 
  -1   2  40     1889.57     1775.26     61.59 o 
   0   2  40       37.46       51.15     12.69 o 
   1   2  40     2024.76     1982.92     89.80 o 
   2   2  40      179.53      155.63     27.50 o 
   3   2  40      459.59      550.46     43.06 o 
   4   2  40      328.31      367.09     56.67 o 
   5   2  40      128.89      144.56     49.56 o 
  -5   3  40      248.51      205.00     49.72 o 
  -4   3  40      160.10      154.42     28.55 o 
  -3   3  40     1072.04     1117.92     50.83 o 
  -2   3  40      322.61      315.86     23.73 o 
  -1   3  40       40.43       78.01     12.97 o 
   0   3  40      397.06      407.78     24.73 o 
   1   3  40       17.63       41.88     34.41 o 
   2   3  40      315.08      294.40     29.54 o 
   3   3  40     1021.20     1159.95     63.67 o 
   4   3  40      155.76      143.36     47.35 o 
   5   3  40      287.68      267.42     57.67 o 
  -4   4  40       65.09      100.23     23.22 o 
  -3   4  40       57.92       55.62     18.13 o 
  -2   4  40      869.74      836.98     39.83 o 
  -1   4  40      107.69      100.30     31.73 o 
   0   4  40     1087.84     1069.96     45.93 o 
   1   4  40      137.34      167.24     24.91 o 
   2   4  40      831.70      825.42     51.39 o 
   3   4  40       51.45       60.33     24.74 o 
   4   4  40       41.73       29.61     31.31 o 
  -4   5  40      309.86      303.56     27.79 o 
  -3   5  40       17.06       19.66     22.36 o 
  -2   5  40      248.90      225.76     22.58 o 
  -1   5  40      486.85      454.99     36.22 o 
   0   5  40        0.57        1.10     14.13 o 
   1   5  40      456.65      445.50     37.36 o 
   2   5  40      231.38      265.86     31.80 o 
   3   5  40       16.31       31.51     25.72 o 
   4   5  40      331.32      334.07     39.26 o 
  -3   6  40      105.13       94.68     20.66 o 
  -2   6  40       43.57       60.30     19.08 o 
  -1   6  40      682.90      679.54     51.34 o 
   0   6  40      590.28      555.55     31.87 o 
   1   6  40      684.31      697.08     48.36 o 
   2   6  40       83.64      100.72     28.12 o 
   3   6  40      131.34       92.01     29.63 o 
  -2   7  40      121.95      123.76     21.63 o 
  -1   7  40      103.50      154.56     26.71 o 
   0   7  40      166.42      138.93     30.82 o 
   1   7  40       82.72       71.10     19.69 o 
   2   7  40      104.73       77.76     29.80 o 
   1   0  41       10.85       11.33     12.81 o 
   2   0  41      256.27      283.66     26.86 o 
   3   0  41       40.01       58.80     19.87 o 
   4   0  41     1653.21     1545.24    121.94 o 
   5   0  41        0.73       33.34     41.56 o 
  -5   1  41      276.21      256.50     52.33 o 
  -4   1  41        6.04       72.05     37.27 o 
  -3   1  41      666.74      699.43     44.37 o 
  -2   1  41      939.62      868.92     39.43 o 
  -1   1  41      810.03      803.53     31.09 o 
   0   1  41      318.83      352.97     19.08 o 
   1   1  41      837.92      797.97     45.96 o 
   2   1  41      781.49      746.71     51.81 o 
   3   1  41      678.78      728.12     45.85 o 
   4   1  41        2.56       39.57     38.03 o 
   5   1  41      243.40      277.90     55.82 o 
  -5   2  41      333.71      267.38     53.38 o 
  -4   2  41       53.25      142.02     40.91 o 
  -3   2  41      286.46      310.12     25.05 o 
  -2   2  41      268.69      296.97     23.32 o 
  -1   2  41      507.65      575.87     24.36 o 
   0   2  41     1847.99     1894.91     72.75 o 
   1   2  41      477.69      456.79     46.11 o 
   2   2  41      329.97      361.71     30.41 o 
   3   2  41      339.22      411.97     33.32 o 
   4   2  41       34.37       97.06     41.99 o 
   5   2  41      291.28      333.31     61.34 o 
  -5   3  41       36.85       77.70     42.59 o 
  -4   3  41      412.84      384.80     38.78 o 
  -3   3  41       99.16      111.40     18.76 o 
  -2   3  41      267.20      281.49     30.77 o 
  -1   3  41     1239.05     1208.87     95.33 o 
   0   3  41      138.26      162.20     16.76 o 
   1   3  41     1124.17     1052.81     60.34 o 
   2   3  41      235.02      240.44     28.02 o 
   3   3  41       62.31       82.09     24.42 o 
   4   3  41      447.52      466.62     64.90 o 
   5   3  41       22.84       69.13     48.31 o 
  -4   4  41      265.38      250.94     26.53 o 
  -3   4  41        1.82       10.83     17.32 o 
  -2   4  41      290.96      357.11     34.30 o 
  -1   4  41      373.20      328.29     31.17 o 
   0   4  41      644.17      666.16     33.16 o 
   1   4  41      404.48      442.01     34.74 o 
   2   4  41      222.85      222.09     29.35 o 
   3   4  41       11.18       22.32     24.22 o 
   4   4  41      374.05      423.43     40.19 o 
  -4   5  41       52.08       68.45     25.29 o 
  -3   5  41      479.40      425.50     58.29 o 
  -2   5  41      407.64      378.49     27.57 o 
  -1   5  41       38.81       53.68     21.24 o 
   0   5  41      154.45      151.47     17.92 o 
   1   5  41       37.63       45.04     22.95 o 
   2   5  41      348.80      396.72     36.81 o 
   3   5  41      462.92      482.07     40.96 o 
   4   5  41       44.79       41.36     47.43 o 
  -3   6  41       63.10       83.40     20.52 o 
  -2   6  41      457.77      489.48     31.11 o 
  -1   6  41      103.89      127.87     25.65 o 
   0   6  41       11.39       45.82     16.02 o 
   1   6  41      157.48      169.63     28.88 o 
   2   6  41      395.73      372.72     39.25 o 
   3   6  41       81.49       73.85     29.89 o 
  -1   7  41      268.59      253.91     32.05 o 
   0   7  41       12.76       -9.87     23.27 o 
   1   7  41      380.30      351.87     26.92 o 
   0   0  42     3855.52     3878.96    175.02 o 
   1   0  42      351.43      361.56     24.01 o 
   2   0  42      843.65      819.31     47.47 o 
   3   0  42      282.06      295.30     29.62 o 
   4   0  42        6.17      103.86     40.93 o 
   5   0  42      432.34      453.15     66.67 o 
  -5   1  42      242.39      302.33     56.22 o 
  -4   1  42       24.93       28.66     36.11 o 
  -3   1  42      224.27      218.22     25.74 o 
  -2   1  42      573.49      625.86     32.81 o 
  -1   1  42      419.18      443.91     29.46 o 
   0   1  42      203.43      261.90     16.63 o 
   1   1  42      341.57      372.78     30.97 o 
   2   1  42      539.00      560.69     39.45 o 
   3   1  42      175.81      186.10     25.85 o 
   4   1  42       20.41       66.07     40.37 o 
   5   1  42      265.48      331.80     59.62 o 
  -5   2  42      171.15      165.32     47.22 o 
  -4   2  42      228.33      183.89     43.09 o 
  -3   2  42      239.76      250.67     24.61 o 
  -2   2  42      490.39      510.75     29.97 o 
  -1   2  42      690.94      699.38     34.89 o 
   0   2  42      120.87      172.87     16.69 o 
   1   2  42      637.36      696.38     43.30 o 
   2   2  42      437.22      482.12     37.46 o 
   3   2  42      326.63      363.11     36.30 o 
   4   2  42      153.91      180.58     47.39 o 
   5   2  42      148.01      137.52     50.14 o 
  -5   3  42      288.57      312.03     55.62 o 
  -4   3  42      201.11      189.51     34.32 o 
  -3   3  42      232.10      238.92     23.69 o 
  -2   3  42      784.01      726.10     36.89 o 
  -1   3  42       10.41       38.12     18.70 o 
   0   3  42      202.84      230.51     21.27 o 
   1   3  42       38.73       51.63     19.89 o 
   2   3  42      749.27      687.90     45.49 o 
   3   3  42      249.93      313.08     31.74 o 
   4   3  42      213.65      153.61     49.60 o 
   5   3  42      288.70      298.33     61.23 o 
  -4   4  42      302.26      291.75     27.08 o 
  -3   4  42      215.62      243.95     24.09 o 
  -2   4  42      663.38      691.40     47.22 o 
  -1   4  42       68.94       94.27     21.57 o 
   0   4  42      793.51      817.21     38.16 o 
   1   4  42       76.27      119.32     40.48 o 
   2   4  42      638.98      744.89     47.47 o 
   3   4  42      173.11      203.73     30.64 o 
   4   4  42      270.48      270.08     56.39 o 
  -4   5  42      332.85      350.78     35.90 o 
  -3   5  42      448.36      466.05     38.82 o 
  -2   5  42      153.21      161.61     21.27 o 
  -1   5  42      586.18      535.10     40.92 o 
   0   5  42       96.42      136.73     24.61 o 
   1   5  42      616.62      596.27     43.08 o 
   2   5  42      171.89      183.24     29.71 o 
   3   5  42      403.14      427.34     40.20 o 
   4   5  42      285.64      275.88     60.63 o 
  -3   6  42       34.74       24.01     19.24 o 
  -2   6  42       40.95       53.52     18.89 o 
  -1   6  42      239.76      221.74     28.94 o 
   0   6  42       41.83       35.19     19.76 o 
   1   6  42      233.51      214.44     30.91 o 
   2   6  42       38.48       33.94     26.79 o 
   3   6  42       59.08       38.48     28.71 o 
  -1   7  42       61.95       26.49     42.94 o 
   0   7  42      409.37      366.12     61.53 o 
   1   7  42       62.46       75.21     21.98 o 
   1   0  43     1834.77     1770.94     71.18 o 
   2   0  43      226.68      247.03     25.96 o 
   3   0  43      115.44      141.69     24.27 o 
   4   0  43      112.77      131.34     43.19 o 
   5   0  43       33.98       42.06     42.14 o 
  -5   1  43      172.60      185.23     49.90 o 
  -4   1  43      414.10      400.24     56.15 o 
  -3   1  43      610.42      554.23     39.62 o 
  -2   1  43       82.86       80.37     25.53 o 
  -1   1  43      331.81      373.43     23.65 o 
   0   1  43     2663.54     2664.41     86.97 o 
   1   1  43      215.58      214.75     33.52 o 
   2   1  43      136.20      157.33     22.59 o 
   3   1  43      611.56      548.46     40.11 o 
   4   1  43      342.73      305.07     54.83 o 
   5   1  43      136.03      172.32     51.30 o 
  -5   2  43      124.67      125.28     45.33 o 
  -4   2  43        1.47       53.09     35.96 o 
  -3   2  43      543.19      553.53     33.70 o 
  -2   2  43      930.30      946.77     45.12 o 
  -1   2  43       46.71       62.36     15.71 o 
   0   2  43     1128.81     1137.76     47.67 o 
   1   2  43       84.64      118.30     21.09 o 
   2   2  43      935.66     1052.17     73.37 o 
   3   2  43      554.90      587.70     42.09 o 
   4   2  43        7.96       -1.24     38.38 o 
   5   2  43      114.84      150.65     52.07 o 
  -5   3  43       67.67      108.77     44.52 o 
  -4   3  43      304.02      290.73     28.27 o 
  -3   3  43      258.41      299.20     25.72 o 
  -2   3  43      423.62      438.42     29.26 o 
  -1   3  43      373.17      395.97     32.03 o 
   0   3  43       77.46       96.54     15.40 o 
   1   3  43      348.64      387.32     32.74 o 
   2   3  43      473.47      474.45     36.75 o 
   3   3  43      311.51      366.16     42.20 o 
   4   3  43      340.00      319.57     58.32 o 
   5   3  43       86.06       82.15     50.40 o 
  -4   4  43       61.58       85.33     24.34 o 
  -3   4  43      272.63      275.52     31.73 o 
  -2   4  43      286.71      240.05     28.79 o 
  -1   4  43      444.21      471.41     36.48 o 
   0   4  43      216.48      262.62     33.77 o 
   1   4  43      384.66      432.98     36.03 o 
   2   4  43      288.89      296.74     31.45 o 
   3   4  43      290.62      331.25     34.38 o 
   4   4  43       75.07      102.63     47.32 o 
  -3   5  43      167.51      196.08     22.96 o 
  -2   5  43      208.34      206.81     37.68 o 
  -1   5  43      110.50      136.85     24.84 o 
   0   5  43      708.23      786.29     49.10 o 
   1   5  43       70.04       90.94     25.42 o 
   2   5  43      250.33      297.75     36.62 o 
   3   5  43      142.96      155.15     30.45 o 
  -2   6  43       20.00       14.02     18.34 o 
  -1   6  43      115.40      108.18     25.19 o 
   0   6  43      350.16      351.81     24.75 o 
   1   6  43       81.54       73.85     27.28 o 
   2   6  43       49.15       32.05     27.33 o 
   0   7  43       13.90       -9.88     42.06 o 
   0   0  44      109.15      116.73     19.07 o 
   1   0  44       99.31      175.77     18.44 o 
   2   0  44      338.24      308.32     28.77 o 
   3   0  44      864.27      869.18     52.25 o 
   4   0  44       60.14      111.92     42.89 o 
   5   0  44      158.12      168.34     50.30 o 
  -5   1  44        2.27      -11.85     40.16 o 
  -4   1  44       87.87      133.07     43.42 o 
  -3   1  44      362.13      349.71     33.63 o 
  -2   1  44      164.86      195.01     20.29 o 
  -1   1  44     1119.44     1079.43     48.57 o 
   0   1  44      897.73      929.54     35.58 o 
   1   1  44     1185.02     1165.09     59.50 o 
   2   1  44      142.64      152.32     25.58 o 
   3   1  44      475.94      540.66     38.25 o 
   4   1  44       94.70      153.41     45.60 o 
   5   1  44        1.32       25.08     43.37 o 
  -5   2  44       10.29      -10.87     38.86 o 
  -4   2  44      436.60      426.87     58.95 o 
  -3   2  44       30.80       37.34     17.34 o 
  -2   2  44      463.37      546.78     30.93 o 
  -1   2  44      586.64      549.94     33.02 o 
   0   2  44        3.22       54.00     13.89 o 
   1   2  44      732.61      814.58     42.98 o 
   2   2  44      379.48      434.14     36.77 o 
   3   2  44        8.62       34.91     22.66 o 
   4   2  44      411.21      374.08     61.43 o 
   5   2  44       17.69       73.91     46.19 o 
  -4   3  44      169.96      155.02     22.88 o 
  -3   3  44       86.98       71.94     19.38 o 
  -2   3  44       74.43       76.36     18.18 o 
  -1   3  44      247.21      248.46     50.67 o 
   0   3  44      816.23      771.44     36.30 o 
   1   3  44      267.54      315.07     34.07 o 
   2   3  44       83.31      114.98     24.36 o 
   3   3  44       95.86      161.76     27.43 o 
   4   3  44      191.21      161.67     50.46 o 
  -4   4  44      168.15      148.50     27.74 o 
  -3   4  44      190.60      226.88     29.26 o 
  -2   4  44      149.83      143.05     25.17 o 
  -1   4  44       37.01       56.77     21.58 o 
   0   4  44      489.26      460.79     27.79 o 
   1   4  44       52.52      110.08     23.13 o 
   2   4  44      162.38      187.62     28.14 o 
   3   4  44      168.34      166.15     30.31 o 
   4   4  44      149.52      239.89     54.86 o 
  -3   5  44      134.01      142.67     21.95 o 
  -2   5  44      102.55       77.15     24.12 o 
  -1   5  44      637.23      594.60     43.83 o 
   0   5  44       31.23       68.43     22.86 o 
   1   5  44      661.11      664.48     67.58 o 
   2   5  44      102.84      104.38     32.96 o 
   3   5  44      151.23      142.69     30.20 o 
  -2   6  44      112.31      134.62     27.07 o 
  -1   6  44       88.57       73.71     24.29 o 
   0   6  44       53.16       88.88     24.72 o 
   1   6  44       86.62       51.14     26.20 o 
   2   6  44       93.44      112.08     29.68 o 
   1   0  45     1325.57     1391.77     58.56 o 
   2   0  45       81.70       76.77     20.45 o 
   3   0  45      859.16      877.17     52.93 o 
   4   0  45      231.63      250.22     52.54 o 
   5   0  45        4.35       28.78     43.73 o 
  -5   1  45      374.79      355.30     63.65 o 
  -4   1  45      329.45      322.19     55.23 o 
  -3   1  45      738.78      671.74     45.56 o 
  -2   1  45      606.46      636.50     33.55 o 
  -1   1  45      203.04      242.12     21.21 o 
   0   1  45       77.40      153.35     14.38 o 
   1   1  45      189.78      260.61     29.76 o 
   2   1  45      559.76      531.48     40.52 o 
   3   1  45      697.64      748.19     87.85 o 
   4   1  45      408.53      386.19     59.15 o 
   5   1  45      436.93      459.06     68.02 o 
  -5   2  45       54.99       69.11     43.43 o 
  -4   2  45       55.98      104.72     41.43 o 
  -3   2  45       59.48       37.35     17.74 o 
  -2   2  45     1084.50     1023.76     47.63 o 
  -1   2  45      478.73      481.60     34.12 o 
   0   2  45     1733.14     1786.38     69.47 o 
   1   2  45      451.65      439.80     34.79 o 
   2   2  45     1056.35     1046.24     58.39 o 
   3   2  45       33.13       15.02     22.50 o 
   4   2  45       91.38      136.90     45.86 o 
   5   2  45       55.42       87.94     48.57 o 
  -4   3  45      247.93      269.63     26.79 o 
  -3   3  45      211.74      234.51     24.28 o 
  -2   3  45      372.62      387.71     35.90 o 
  -1   3  45      138.40      152.55     23.57 o 
   0   3  45        1.74        8.77     14.01 o 
   1   3  45      158.29      198.12     25.31 o 
   2   3  45      364.75      389.79     34.61 o 
   3   3  45      235.91      286.89     32.94 o 
   4   3  45      298.55      344.66     59.53 o 
  -4   4  45       59.95       44.77     20.77 o 
  -3   4  45      153.00      164.39     28.30 o 
  -2   4  45       64.76       77.29     23.03 o 
  -1   4  45      858.49      807.41     53.66 o 
   0   4  45      102.81      149.11     17.77 o 
   1   4  45     1082.43     1123.91     56.91 o 
   2   4  45       74.36       88.70     26.69 o 
   3   4  45      158.74      220.15     31.62 o 
   4   4  45       35.89       94.64     48.17 o 
  -3   5  45      170.07      152.15     22.35 o 
  -2   5  45      169.31      171.76     27.57 o 
  -1   5  45      211.96      256.50     29.84 o 
   0   5  45      189.54      181.36     26.61 o 
   1   5  45      207.54      253.96     31.95 o 
   2   5  45      164.79      177.91     30.59 o 
   3   5  45      192.74      150.37     30.97 o 
  -2   6  45       81.55       69.16     25.60 o 
  -1   6  45      171.70      168.84     27.35 o 
   0   6  45      216.03      219.25     29.20 o 
   1   6  45      147.42      136.50     28.95 o 
   2   6  45       54.30       66.14     27.69 o 
   0   0  46       11.63       26.92     16.64 o 
   1   0  46      856.58      981.92     44.90 o 
   2   0  46       55.04       68.30     20.71 o 
   3   0  46       25.28       38.74     22.55 o 
   4   0  46       22.13       78.77     42.45 o 
   5   0  46      789.44      784.55     89.01 o 
  -5   1  46       10.55       22.42     43.23 o 
  -4   1  46       58.10      105.38     42.61 o 
  -3   1  46      327.82      351.33     34.07 o 
  -2   1  46      252.56      234.75     22.36 o 
  -1   1  46      887.52      876.30     43.71 o 
   0   1  46      553.27      608.41     27.07 o 
   1   1  46     1068.40     1077.31     54.20 o 
   2   1  46      309.76      289.73     29.04 o 
   3   1  46      343.96      410.23     35.09 o 
   4   1  46       53.43       96.78     43.11 o 
   5   1  46       14.45       37.33     46.31 o 
  -4   2  46      791.68      662.14     78.14 o 
  -3   2  46       69.94       62.50     18.85 o 
  -2   2  46      290.47      327.57     32.31 o 
  -1   2  46      127.75      154.07     22.26 o 
   0   2  46        2.47       52.27     14.22 o 
   1   2  46      112.00      129.15     22.64 o 
   2   2  46      367.21      367.77     33.68 o 
   3   2  46       88.10      101.83     25.52 o 
   4   2  46      768.05      827.85     80.90 o 
  -4   3  46        1.19        1.68     19.61 o 
  -3   3  46       46.29       43.71     18.78 o 
  -2   3  46      802.12      781.46     54.84 o 
  -1   3  46      675.57      653.27     42.24 o 
   0   3  46      219.57      222.60     19.43 o 
   1   3  46      618.58      614.77     42.50 o 
   2   3  46      820.63      817.98     50.50 o 
   3   3  46       63.73       97.90     26.47 o 
   4   3  46        2.14       26.61     43.37 o 
  -4   4  46      103.76       94.55     22.99 o 
  -3   4  46      449.49      374.24     35.83 o 
  -2   4  46      177.10      182.04     27.02 o 
  -1   4  46        2.64       57.26     21.02 o 
   0   4  46       49.92       58.44     15.85 o 
   1   4  46       11.43       61.72     22.92 o 
   2   4  46      140.13      165.13     28.00 o 
   3   4  46      414.99      391.72     38.75 o 
   4   4  46      112.54      138.04     50.33 o 
  -3   5  46      140.33      147.02     22.36 o 
  -2   5  46       40.12       46.60     23.59 o 
  -1   5  46      844.00      802.95     48.64 o 
   0   5  46       93.89      106.90     24.58 o 
   1   5  46      720.89      685.54     48.56 o 
   2   5  46       30.16       20.40     25.69 o 
   3   5  46      181.37      146.69     31.61 o 
  -2   6  46      217.42      174.65     46.68 o 
  -1   6  46       95.21      117.37     25.69 o 
   0   6  46       17.74       48.83     24.29 o 
   1   6  46       89.57       66.95     27.34 o 
   2   6  46      255.19      297.30     34.88 o 
   1   0  47     1282.98     1310.66     55.93 o 
   2   0  47       94.35       79.07     21.29 o 
   3   0  47      206.83      183.24     33.04 o 
   4   0  47       17.74       64.04     42.50 o 
   5   0  47        0.16       59.64     47.03 o 
  -5   1  47      265.15      239.44     54.52 o 
  -4   1  47      599.51      600.60     72.12 o 
  -3   1  47      858.50      802.79     50.55 o 
  -2   1  47      129.14      117.16     21.33 o 
  -1   1  47      306.36      327.06     27.22 o 
   0   1  47      145.78      250.91     19.23 o 
   1   1  47      370.49      393.02     30.86 o 
   2   1  47      180.44      177.25     25.23 o 
   3   1  47      877.01      803.83     50.79 o 
   4   1  47      620.55      619.38     74.67 o 
   5   1  47      210.17      171.93     53.72 o 
  -4   2  47      294.04      426.42     46.72 o 
  -3   2  47      146.00      157.39     21.45 o 
  -2   2  47      504.22      532.84     34.10 o 
  -1   2  47      108.75       86.24     20.63 o 
   0   2  47     1140.71     1250.35     51.67 o 
   1   2  47      121.26      117.34     22.43 o 
   2   2  47      410.92      435.71     37.66 o 
   3   2  47      132.40      145.23     28.64 o 
   4   2  47      267.36      437.92     64.87 o 
  -4   3  47      280.76      301.04     34.01 o 
  -3   3  47       50.50       70.02     22.02 o 
  -2   3  47      432.50      462.43     37.00 o 
  -1   3  47       77.23       84.66     21.90 o 
   0   3  47       19.01       29.10     14.74 o 
   1   3  47       89.87       97.36     25.01 o 
   2   3  47      427.92      434.43     37.34 o 
   3   3  47       20.83       27.85     25.95 o 
   4   3  47      247.13      311.74     59.05 o 
  -3   4  47      188.75      190.36     28.82 o 
  -2   4  47       42.61       15.04     21.67 o 
  -1   4  47      691.90      693.73     45.06 o 
   0   4  47      680.87      728.57     47.27 o 
   1   4  47      622.06      668.41     45.54 o 
   2   4  47       38.75       51.31     24.42 o 
   3   4  47      214.16      243.52     40.79 o 
  -3   5  47      294.89      267.53     34.50 o 
  -2   5  47       43.48       58.47     33.88 o 
  -1   5  47       59.02       81.30     24.27 o 
   0   5  47        4.54      -12.94     21.17 o 
   1   5  47       90.05      132.02     26.66 o 
   2   5  47       50.59       64.67     26.82 o 
   3   5  47      327.90      370.16     38.79 o 
  -1   6  47      113.77      120.39     35.30 o 
   0   6  47      357.83      391.34     36.41 o 
   1   6  47      132.28      139.61     31.80 o 
   0   0  48      361.41      412.80     30.98 o 
   1   0  48      120.22      142.34     21.87 o 
   2   0  48        4.49       -1.05     19.19 o 
   3   0  48      494.25      464.61     38.82 o 
   4   0  48        4.88       -4.57     40.05 o 
  -4   1  48       22.24       72.72     41.95 o 
  -3   1  48      203.05      255.61     30.88 o 
  -2   1  48      187.53      163.93     25.03 o 
  -1   1  48      468.81      539.14     29.79 o 
   0   1  48     1480.47     1503.92     59.82 o 
   1   1  48      348.44      379.92     33.85 o 
   2   1  48      171.01      190.15     26.03 o 
   3   1  48      216.37      265.32     31.19 o 
   4   1  48       36.44      103.13     44.50 o 
  -4   2  48      390.02      416.02     56.09 o 
  -3   2  48       80.97       74.87     27.58 o 
  -2   2  48      351.65      394.60     28.68 o 
  -1   2  48        7.16        3.41     18.32 o 
   0   2  48       32.67       92.61     26.47 o 
   1   2  48        6.19       -6.22     28.98 o 
   2   2  48      333.73      397.72     44.68 o 
   3   2  48      100.30       94.13     26.30 o 
   4   2  48      440.95      356.23     61.99 o 
  -4   3  48      164.59      204.55     30.73 o 
  -3   3  48      384.75      414.27     30.03 o 
  -2   3  48      714.57      675.43     44.73 o 
  -1   3  48      267.59      259.45     28.79 o 
   0   3  48      863.65      909.88     41.17 o 
   1   3  48      315.88      308.68     30.59 o 
   2   3  48      621.56      665.03     46.52 o 
   3   3  48      309.95      301.11     35.40 o 
   4   3  48      139.57      111.26     49.20 o 
  -3   4  48      623.10      587.72     45.48 o 
  -2   4  48       22.74       24.30     22.38 o 
  -1   4  48       37.81       49.40     22.25 o 
   0   4  48      208.12      260.90     29.12 o 
   1   4  48       35.76       32.14     22.83 o 
   2   4  48       11.58       11.37     23.81 o 
   3   4  48      664.70      708.54     49.94 o 
  -3   5  48      158.79      147.60     28.78 o 
  -2   5  48      160.25      127.37     27.07 o 
  -1   5  48      513.18      506.18     41.76 o 
   0   5  48       96.07      106.38     24.41 o 
   1   5  48      630.47      619.14     43.75 o 
   2   5  48      176.07      160.89     30.41 o 
   3   5  48      104.60      108.00     30.81 o 
  -1   6  48       51.89       22.15     23.58 o 
   0   6  48      286.34      295.11     32.49 o 
   1   6  48       40.54       46.20     26.89 o 
   1   0  49      870.61      926.03     52.48 o 
   2   0  49      195.54      236.82     28.00 o 
   3   0  49      237.09      301.06     32.24 o 
   4   0  49      259.32      240.65     53.58 o 
  -4   1  49      147.85      138.66     46.76 o 
  -3   1  49      194.07      198.64     29.20 o 
  -2   1  49      258.39      226.98     27.11 o 
  -1   1  49      133.84      180.59     20.07 o 
   0   1  49        5.33       34.53     13.95 o 
   1   1  49      118.51      142.63     23.08 o 
   2   1  49      195.30      205.36     27.26 o 
   3   1  49      156.70      199.50     29.03 o 
   4   1  49      148.88      124.65     47.11 o 
  -4   2  49      103.56      128.73     28.04 o 
  -3   2  49       59.82       51.45     24.16 o 
  -2   2  49      765.23      804.81     41.64 o 
  -1   2  49       97.82      101.94     21.58 o 
   0   2  49      622.34      644.18     32.50 o 
   1   2  49       79.15       58.63     20.98 o 
   2   2  49      748.45      846.78     85.38 o 
   3   2  49       66.94       39.41     25.17 o 
   4   2  49       79.65       47.77     45.36 o 
  -4   3  49      149.56      149.67     29.30 o 
  -3   3  49       67.00       81.99     21.15 o 
  -2   3  49      222.93      287.36     49.92 o 
  -1   3  49      129.94      122.15     23.64 o 
   0   3  49       89.58      126.37     17.16 o 
   1   3  49      159.79      156.92     25.27 o 
   2   3  49      231.83      249.39     56.79 o 
   3   3  49      101.31      175.82     34.41 o 
   4   3  49      126.09      138.13     50.09 o 
  -3   4  49      120.33      119.37     27.48 o 
  -2   4  49      398.94      404.97     54.05 o 
  -1   4  49      256.06      253.27     29.03 o 
   0   4  49      108.46       89.96     23.45 o 
   1   4  49      224.85      193.64     32.05 o 
   2   4  49      401.88      443.79     60.39 o 
   3   4  49      142.49      171.44     31.14 o 
  -2   5  49        6.01        6.29     23.27 o 
  -1   5  49      140.92      159.33     27.14 o 
   0   5  49      291.91      300.40     31.72 o 
   1   5  49      131.59      184.00     29.04 o 
   2   5  49       19.44       15.65     26.23 o 
  -1   6  49       87.69       85.31     25.11 o 
   0   6  49      408.68      387.64     62.67 o 
   1   6  49       70.02       53.51     27.43 o 
   0   0  50       61.23       47.52     18.31 o 
   1   0  50       12.24       72.55     20.06 o 
   2   0  50      411.77      484.98     37.94 o 
   3   0  50      392.86      396.13     58.89 o 
   4   0  50       33.52       75.39     45.45 o 
  -4   1  50       34.53       40.71     26.34 o 
  -3   1  50      173.06      188.58     28.76 o 
  -2   1  50      176.49      159.81     25.61 o 
  -1   1  50      560.88      590.01     34.37 o 
   0   1  50       99.19      145.23     17.02 o 
   1   1  50      607.55      680.84     60.86 o 
   2   1  50      192.61      243.60     28.62 o 
   3   1  50      163.89      174.69     28.95 o 
   4   1  50       47.63       61.34     42.99 o 
  -4   2  50      338.08      360.31     36.93 o 
  -3   2  50       56.31       80.30     25.30 o 
  -2   2  50      328.63      342.19     27.40 o 
  -1   2  50      398.82      448.68     48.28 o 
   0   2  50      116.57      136.37     17.14 o 
   1   2  50      345.61      345.03     32.51 o 
   2   2  50      362.79      379.37     34.14 o 
   3   2  50       49.24       57.85     25.93 o 
   4   2  50      354.71      340.19     61.07 o 
  -4   3  50       31.59       35.97     25.61 o 
  -3   3  50       16.05       30.37     19.46 o 
  -2   3  50      313.89      280.03     31.62 o 
  -1   3  50      414.16      437.75     57.46 o 
   0   3  50     1047.14     1082.69     46.78 o 
   1   3  50      389.71      395.44     35.50 o 
   2   3  50      333.69      340.73     33.82 o 
   3   3  50       13.56        5.05     24.98 o 
   4   3  50       31.54       52.70     45.14 o 
  -3   4  50      278.36      298.37     33.51 o 
  -2   4  50       55.94      114.02     26.12 o 
  -1   4  50      150.78      146.46     25.30 o 
   0   4  50      109.00      117.50     24.20 o 
   1   4  50      107.91      113.15     25.89 o 
   2   4  50       22.92       27.03     25.35 o 
   3   4  50      286.60      269.17     35.16 o 
  -2   5  50        6.98       -0.15     24.30 o 
  -1   5  50      314.84      337.63     42.06 o 
   0   5  50        4.63       -1.44     21.80 o 
   1   5  50      206.74      223.28     31.64 o 
   2   5  50       13.30       -4.52     25.55 o 
   1   0  51     1157.66     1245.02     65.89 o 
   2   0  51      434.87      386.15     51.12 o 
   3   0  51       48.03       54.02     24.64 o 
   4   0  51      563.01      528.68     44.72 o 
  -4   1  51       94.64      134.25     30.04 o 
  -3   1  51      257.01      277.57     41.73 o 
  -2   1  51       52.75       42.34     21.70 o 
  -1   1  51      375.06      405.99     28.05 o 
   0   1  51     1105.97     1116.46     47.34 o 
   1   1  51      351.37      410.84     33.88 o 
   2   1  51       55.39       53.40     22.52 o 
   3   1  51      203.54      180.29     29.97 o 
   4   1  51       96.74      152.42     49.13 o 
  -4   2  51       22.21       55.27     26.72 o 
  -3   2  51      332.94      296.92     33.86 o 
  -2   2  51      184.09      180.56     22.74 o 
  -1   2  51       91.26      104.54     22.40 o 
   0   2  51      429.60      471.18     27.83 o 
   1   2  51       82.06      103.67     23.28 o 
   2   2  51      240.15      278.72     30.59 o 
   3   2  51      316.01      317.65     34.70 o 
   4   2  51       45.17      123.54     50.17 o 
  -3   3  51       28.10       39.03     24.62 o 
  -2   3  51      295.74      305.15     50.48 o 
  -1   3  51      375.71      425.03     35.97 o 
   0   3  51        1.40       23.52     20.53 o 
   1   3  51      443.93      480.86     38.12 o 
   2   3  51      241.80      227.35     31.02 o 
   3   3  51       32.13       38.91     26.13 o 
  -3   4  51       86.55       64.31     25.86 o 
  -2   4  51       41.47       72.28     25.47 o 
  -1   4  51      319.54      341.53     33.50 o 
   0   4  51      188.16      253.34     31.78 o 
   1   4  51      340.70      357.08     34.72 o 
   2   4  51       65.35       93.01     27.06 o 
   3   4  51      110.83      104.04     29.57 o 
  -2   5  51       47.87       62.63     25.92 o 
  -1   5  51       48.68       63.71     24.15 o 
   0   5  51       18.73       17.11     26.00 o 
   1   5  51       52.56       43.91     28.02 o 
   2   5  51       66.60       68.02     27.03 o 
   0   0  52      731.48      818.90     47.49 o 
   1   0  52       77.06      110.28     22.27 o 
   2   0  52      120.34       90.44     24.71 o 
   3   0  52      146.74      153.66     28.15 o 
   4   0  52      168.13      214.72     32.87 o 
  -4   1  52       94.27       96.82     29.23 o 
  -3   1  52      103.68       90.02     25.73 o 
  -2   1  52      223.02      205.57     28.00 o 
  -1   1  52      132.18      188.03     21.31 o 
   0   1  52       21.90       78.60     15.68 o 
   1   1  52      153.92      207.73     26.26 o 
   2   1  52      253.78      277.50     30.23 o 
   3   1  52       71.78      133.76     28.09 o 
   4   1  52      104.20      152.78     35.85 o 
  -4   2  52       89.22      106.15     38.18 o 
  -3   2  52      151.49      161.47     28.70 o 
  -2   2  52      159.25      153.99     22.20 o 
  -1   2  52      584.67      594.08     42.80 o 
   0   2  52       59.79       90.23     16.30 o 
   1   2  52      672.90      704.05     43.78 o 
   2   2  52      178.85      167.00     27.33 o 
   3   2  52      133.47      157.57     29.65 o 
   4   2  52       78.13       80.27     30.76 o 
  -3   3  52      318.90      292.89     41.10 o 
  -2   3  52      201.27      235.93     34.02 o 
  -1   3  52       44.09       49.65     22.15 o 
   0   3  52      126.08      117.96     23.35 o 
   1   3  52       87.93      113.51     24.93 o 
   2   3  52      227.58      301.03     33.14 o 
   3   3  52      349.01      391.49     60.37 o 
  -3   4  52      149.62      135.33     28.98 o 
  -2   4  52      161.04      144.32     27.86 o 
  -1   4  52      138.15      122.44     25.50 o 
   0   4  52      109.38      140.13     25.58 o 
   1   4  52       92.43      141.18     26.51 o 
   2   4  52      125.34      144.54     28.88 o 
   3   4  52      150.91      187.08     41.29 o 
  -1   5  52      246.62      254.34     31.55 o 
   0   5  52      116.22      107.04     45.80 o 
   1   5  52      277.14      337.53     53.51 o 
   1   0  53      509.06      503.51     37.42 o 
   2   0  53       98.68      106.90     25.00 o 
   3   0  53      187.18      210.88     30.62 o 
   4   0  53      612.65      594.72     48.26 o 
  -4   1  53       75.05      108.57     29.71 o 
  -3   1  53      123.26      145.40     33.70 o 
  -2   1  53      732.31      818.87     48.56 o 
  -1   1  53      297.17      301.61     35.12 o 
   0   1  53      235.23      308.87     22.13 o 
   1   1  53      310.32      343.25     31.60 o 
   2   1  53      718.47      683.06     47.82 o 
   3   1  53      117.60      116.02     28.09 o 
   4   1  53       50.53       67.83     29.44 o 
  -3   2  53      196.61      170.29     46.13 o 
  -2   2  53      184.50      200.14     31.34 o 
  -1   2  53      155.03      201.23     26.74 o 
   0   2  53      290.09      337.71     23.17 o 
   1   2  53      188.17      220.65     28.06 o 
   2   2  53      122.49      128.05     26.68 o 
   3   2  53      161.92      132.06     29.13 o 
  -3   3  53       57.41       92.20     28.01 o 
  -2   3  53      156.17      182.61     39.36 o 
  -1   3  53      319.41      305.80     32.72 o 
   0   3  53      164.41      172.84     25.66 o 
   1   3  53      383.56      453.59     36.54 o 
   2   3  53      201.01      221.40     30.41 o 
   3   3  53       48.48       47.13     26.84 o 
  -2   4  53      156.31      187.75     40.07 o 
  -1   4  53      454.23      443.30     37.58 o 
   0   4  53        0.41       27.45     21.94 o 
   1   4  53      425.46      451.83     52.53 o 
   2   4  53      189.39      161.14     30.23 o 
  -1   5  53       36.00       49.08     24.47 o 
   0   5  53      473.79      398.60     62.40 o 
   1   5  53       22.85       22.93     25.43 o 
   0   0  54      476.33      524.04     37.03 o 
   1   0  54       15.86       50.57     22.04 o 
   2   0  54      198.59      215.37     29.33 o 
   3   0  54      427.04      421.32     38.42 o 
   4   0  54      255.09      246.71     34.99 o 
  -3   1  54       48.06       62.95     25.75 o 
  -2   1  54      132.06      164.89     27.16 o 
  -1   1  54       40.10       40.18     20.75 o 
   0   1  54      170.00      233.63     20.10 o 
   1   1  54       56.24       64.03     22.04 o 
   2   1  54      148.70      173.19     27.50 o 
   3   1  54       48.91       37.13     26.26 o 
  -3   2  54      117.33       91.14     27.41 o 
  -2   2  54       58.41      112.37     24.60 o 
  -1   2  54      361.86      418.90     33.61 o 
   0   2  54        2.15       -7.57     19.29 o 
   1   2  54      226.95      286.77     32.14 o 
   2   2  54       81.33       95.60     26.04 o 
   3   2  54      139.40      183.87     30.96 o 
  -3   3  54      398.36      379.72     37.34 o 
  -2   3  54       56.71       83.82     25.27 o 
  -1   3  54       37.40       59.64     22.90 o 
   0   3  54      161.32      183.55     26.12 o 
   1   3  54       37.32       36.01     23.92 o 
   2   3  54       80.06      105.75     26.41 o 
   3   3  54      425.10      395.94     71.97 o 
  -2   4  54      374.41      386.29     36.94 o 
  -1   4  54      189.48      190.14     28.30 o 
   0   4  54      600.90      703.75     97.51 o 
   1   4  54      195.27      171.47     45.98 o 
   2   4  54      384.23      415.05     39.10 o 
  -1   5  54       14.16        7.85     40.91 o 
   0   5  54       14.40       59.81     43.97 o 
   1   5  54       11.28        4.97     25.46 o 
   1   0  55       30.95       61.29     22.01 o 
   2   0  55      302.09      282.42     31.73 o 
   3   0  55        0.65       19.18     25.33 o 
  -3   1  55       39.79       59.38     25.95 o 
  -2   1  55      130.54      115.20     25.14 o 
  -1   1  55      188.85      192.56     26.87 o 
   0   1  55      833.81      907.65     41.06 o 
   1   1  55      253.73      284.55     29.09 o 
   2   1  55       97.66       93.56     25.51 o 
   3   1  55       35.56       59.90     26.90 o 
  -3   2  55      294.00      336.23     35.62 o 
  -2   2  55      283.42      299.87     31.43 o 
  -1   2  55       10.78       24.84     35.62 o 
   0   2  55      109.57      159.72     24.44 o 
   1   2  55        1.71       17.88     21.93 o 
   2   2  55      283.05      257.90     31.82 o 
   3   2  55      292.83      333.77     37.10 o 
  -3   3  55      139.75      145.77     37.94 o 
  -2   3  55       69.25       79.04     25.01 o 
  -1   3  55      459.88      516.79     38.08 o 
   0   3  55       46.68       80.37     23.11 o 
   1   3  55      367.13      343.94     49.28 o 
   2   3  55       51.52       79.14     25.82 o 
   3   3  55       97.31      128.73     30.28 o 
  -2   4  55       32.09       51.35     25.12 o 
  -1   4  55       35.49       21.75     23.69 o 
   0   4  55      296.02      337.45     56.93 o 
   1   4  55       29.10       20.15     24.82 o 
   2   4  55       12.52       24.97     26.00 o 
   0   0  56      286.48      368.32     38.67 o 
   1   0  56        6.13        7.25     20.82 o 
   2   0  56      295.95      354.92     48.18 o 
   3   0  56       39.09       61.65     27.37 o 
  -3   1  56      132.82      152.50     29.08 o 
  -2   1  56      142.07      188.62     28.11 o 
  -1   1  56       83.58      112.63     30.80 o 
   0   1  56       12.72       36.95     26.95 o 
   1   1  56       82.64      152.40     43.87 o 
   2   1  56      164.52      194.11     29.09 o 
   3   1  56      140.40      125.58     29.29 o 
  -3   2  56      164.06      201.40     38.16 o 
  -2   2  56       19.81       42.20     30.26 o 
  -1   2  56      710.81      810.83     77.08 o 
   0   2  56       67.80       91.41     22.53 o 
   1   2  56      757.53      805.78     50.54 o 
   2   2  56       33.74       48.91     24.61 o 
   3   2  56      148.67      194.33     49.39 o 
  -2   3  56      165.15      175.88     42.75 o 
  -1   3  56       90.57      144.92     26.08 o 
   0   3  56        5.77      -20.31     20.86 o 
   1   3  56       70.87       83.83     25.09 o 
   2   3  56      149.83      137.04     28.49 o 
  -1   4  56       54.44       63.50     30.45 o 
   0   4  56      212.31      192.80     49.99 o 
   1   4  56       40.52       50.96     25.40 o 
   1   0  57       78.02       69.29     23.66 o 
   2   0  57      127.74      131.53     26.73 o 
   3   0  57        1.15        9.12     25.30 o 
  -3   1  57       14.97       41.44     26.07 o 
  -2   1  57      441.21      491.37     39.59 o 
  -1   1  57      326.90      307.53     38.85 o 
   0   1  57      320.95      376.45     31.96 o 
   1   1  57      265.64      256.21     29.77 o 
   2   1  57      450.92      435.99     38.52 o 
   3   1  57       14.49       24.92     26.54 o 
  -3   2  57      295.90      274.85     33.69 o 
  -2   2  57      102.42      119.57     33.91 o 
  -1   2  57      123.71      190.54     27.12 o 
   0   2  57        1.85        3.08     22.68 o 
   1   2  57      106.91      162.90     29.14 o 
   2   2  57       88.76      148.67     27.91 o 
   3   2  57      261.85      235.56     33.80 o 
  -2   3  57       33.92       66.87     25.07 o 
  -1   3  57      381.96      401.59     35.34 o 
   0   3  57       69.27       53.78     40.70 o 
   1   3  57      322.41      355.61     35.11 o 
   2   3  57       46.34       32.48     29.13 o 
  -1   4  57       44.06       52.94     24.75 o 
   0   4  57       83.03      102.06     44.98 o 
   1   4  57       43.28       25.92     25.22 o 
   1   0  58       19.41       -7.03     21.51 o 
   2   0  58      278.07      284.38     32.34 o 
   3   0  58       14.77       24.09     26.15 o 
  -3   1  58      191.38      176.59     31.13 o 
  -2   1  58       51.37       82.82     25.69 o 
  -1   1  58       28.70       21.36     27.40 o 
   0   1  58       27.88       94.14     40.58 o 
   1   1  58       51.92       76.18     23.63 o 
   2   1  58       51.66       70.68     25.07 o 
   3   1  58      185.45      192.48     31.65 o 
  -2   2  58       33.74       21.11     30.34 o 
  -1   2  58      677.79      759.66     51.77 o 
   0   2  58       15.55       39.03     39.09 o 
   1   2  58      811.93      968.19     53.80 o 
   2   2  58       51.43       33.61     40.79 o 
  -2   3  58      170.00      157.40     28.29 o 
  -1   3  58       27.67       40.47     23.50 o 
   0   3  58        1.67       28.94     39.89 o 
   1   3  58       16.76       23.15     23.92 o 
   2   3  58      167.72      158.19     29.64 o 
   0   4  58      252.70      270.66     54.92 o 
   1   0  59      190.53      208.79     36.36 o 
   2   0  59      194.97      211.95     30.03 o 
  -2   1  59      190.97      211.10     30.31 o 
  -1   1  59      105.89       76.02     30.21 o 
   0   1  59      270.82      246.91     49.34 o 
   1   1  59      117.27      130.70     25.30 o 
   2   1  59      169.12      182.43     29.21 o 
  -2   2  59       26.37      -13.24     29.90 o 
  -1   2  59       58.35       77.75     24.33 o 
   0   2  59      546.99      584.48     70.27 o 
   1   2  59       59.74       82.56     28.58 o 
   2   2  59       28.67       10.48     42.49 o 
  -1   3  59      227.23      257.68     31.07 o 
   0   3  59       60.71       77.39     42.36 o 
   1   3  59      240.96      251.76     31.58 o 
   1   0  60       23.49       45.27     23.21 o 
   2   0  60      403.78      428.28     38.25 o 
  -2   1  60       64.68       65.97     32.42 o 
  -1   1  60       44.83       66.27     29.59 o 
   0   1  60      132.20      146.10     43.41 o 
   1   1  60       29.54       27.48     22.71 o 
   2   1  60       70.37       53.18     25.35 o 
  -2   2  60        9.12       49.46     32.48 o 
  -1   2  60      160.15      176.59     27.76 o 
   0   2  60       21.69       71.22     41.51 o 
   1   2  60      161.60      197.89     34.68 o 
   2   2  60        4.07        5.74     24.62 o 
  -1   3  60       48.97       83.33     25.52 o 
   0   3  60      100.49      129.50     46.13 o 
   1   3  60       77.00      126.12     26.94 o 
   1   0  61      121.36      128.05     32.17 o 
   2   0  61       98.43       97.09     35.52 o 
  -2   1  61       49.97       36.94     31.24 o 
  -1   1  61      184.50      211.66     35.88 o 
   0   1  61      376.86      408.26     58.50 o 
   1   1  61      132.86      171.84     28.03 o 
   2   1  61       64.98       82.65     27.06 o 
  -1   2  61      178.74      234.95     29.21 o 
   0   2  61       36.81      -14.62     39.19 o 
   1   2  61      182.83      170.49     35.49 o 
   0   3  61      115.12      126.15     46.75 o 
   1   0  62        7.86       42.18     29.32 o 
  -1   1  62       62.08       61.66     30.77 o 
   1   1  62       68.80       76.53     26.55 o 
  -1   2  62       91.77      134.48     32.80 o 
   0   2  62        1.01       -1.43     38.43 o 
   1   2  62      112.43      130.04     27.55 o 
   1   0  63      281.32      249.01     38.13 o 
  -1   1  63       77.97      114.37     32.23 o 
   1   1  63       93.44      110.93     26.84 o 
                                                 
